# Supplementary material for: A New Isolation with Migration Model along Complete Genomes Infers Very Different Divergence Processes among Closely Related Great Ape Species
Source: PLoS Genet. 2012 Dec 20;8(12):e1003125. doi: 10.1371/journal.pgen.1003125 (PMC3527290; doi:10.1371/journal.pgen.1003125)
Supplement: Dataset S1 — Analysis results for all ape analyses. (XLSX) [file pgen.1003125.s001.xlsx]

## Sheet: Pan split
	Chimpanzee/bonobo split
	Isolation model								Isolation with migration model
	chr	start	end	C	R	T	logL		chr	start	end	C	M	R	T1	T2	logL
	chr1	1	347	142.362	0.036303	0.00078431	1.68165e+07		chr1	1	347	131.432	1.53266e+06	0.0326962	0.000607393	0.00104149	1.68165e+07
	chr1	348	575	107.001	0.0277914	2.5746e-13	1.6219e+07		chr1	348	575	107.021	119.933	0.0277729	1.00017e-06	1.00017e-06	1.6219e+07
	chr1	576	787	218.502	0.0277695	0.000738768	1.6506e+07		chr1	576	787	189.367	3.63764e+06	0.0245312	0.000473323	0.000917531	1.6506e+07
	chr1	788	938	629.705	0.103768	0.000713086	1.60939e+07		chr1	788	938	638.31	7.67114e+08	0.105326	0.000652235	0.000766901	1.60939e+07
	chr1	939	1124	214.71	0.0169908	0.000531318	1.60772e+07		chr1	939	1124	214.71	128.422	0.0169909	0.000530137	0.00053132	1.60772e+07
	chr1	1125	1244	508.909	0.10253	0.000668598	1.55149e+07		chr1	1125	1244	515.337	1.83396e+07	0.103002	0.000595014	0.000742142	1.55149e+07
	chr1	1245	1339	509.175	0.0840876	0.000713519	1.51404e+07		chr1	1245	1339	514.385	4.47769e+08	0.0841687	0.000645605	0.000776416	1.51404e+07
	chr1	1340	1463	495.105	0.0656198	0.000743	1.50857e+07		chr1	1340	1463	495.199	1.01085e+09	0.0646434	0.000675275	0.000807738	1.50857e+07
	chr1	1464	1612	517.274	0.0705565	0.000655705	1.57235e+07		chr1	1464	1612	526.649	2.35698e+08	0.0707485	0.000574432	0.000746869	1.57235e+07
	chr1	1613	1759	469.335	0.0715002	0.000746959	1.53819e+07		chr1	1613	1759	469.333	131.204	0.0714996	0.00074655	0.000746971	1.53819e+07
	chr1	1760	1940	205.416	0.0320276	0.000561	1.54867e+07		chr1	1760	1940	205.415	128.302	0.0320277	0.000560254	0.000560987	1.54867e+07
	chr1	1941	2265	73.7784	0.0151104	0.000601076	1.588e+07		chr1	1941	2265	76.6347	391.989	0.0153365	5.13822e-13	0.000641049	1.588e+07
	chr1	2266	2436	253.23	0.044102	0.00070476	1.62442e+07		chr1	2266	2436	252.824	6.01307e+08	0.0437119	0.000565824	0.000779848	1.62442e+07
	chr1	2437	2568	609.621	0.111263	0.000691742	1.59398e+07		chr1	2437	2568	614.798	2.48826e+08	0.111225	0.000639747	0.000742683	1.59398e+07
	chr1	2569	2694	611.568	0.0731347	0.000677925	1.53898e+07		chr1	2569	2694	617.155	2.89424e+08	0.0729542	0.000626304	0.000730039	1.53898e+07
	chr1	2695	2842	455.221	0.0411516	0.000860055	1.55589e+07		chr1	2695	2842	457.49	1.3605e+09	0.0409898	0.000809266	0.000902734	1.55589e+07
	chr1	2843	2976	473.265	0.0838795	0.000674131	1.57024e+07		chr1	2843	2976	480.881	5.4847e+08	0.084602	0.000598505	0.000754057	1.57024e+07
	chr1	2977	3072	546.1	0.0960319	0.000723198	1.52935e+07		chr1	2977	3072	549.771	1.03762e+09	0.0961164	0.000672454	0.000766474	1.52935e+07
	chr1	3073	3192	458.289	0.0483027	0.000712872	1.53421e+07		chr1	3073	3192	463.562	99659.7	0.0480862	0.000633823	0.000787764	1.53421e+07
	chr1	3193	3322	448.951	0.154821	0.000673967	1.56443e+07		chr1	3193	3322	450.991	294446	0.154844	0.000621751	0.00071922	1.56443e+07
	chr1	3323	3521	212.811	0.0733735	0.000714105	1.55963e+07		chr1	3323	3521	213.468	4.34808e+08	0.073156	0.000610421	0.000809792	1.55963e+07
	chr1	3522	3540	143.619	0.0448554	1.43967e-05	407377		chr1	3522	3540	143.619	122.043	0.0448555	1.4364e-05	1.43933e-05	407377
	chr2	1	156	271.124	0.0693638	0.000761955	1.57894e+07		chr2	1	156	272.913	3.40263e+08	0.0693315	0.000686124	0.000824122	1.57894e+07
	chr2	157	271	449.681	0.0966732	0.000762552	1.58862e+07		chr2	157	271	451.545	1.55236e+07	0.0963526	0.000714027	0.000804962	1.58862e+07
	chr2	272	358	591.482	0.102609	0.000754949	1.56409e+07		chr2	272	358	596.37	5.60587e+07	0.102824	0.000700472	0.000803703	1.56409e+07
	chr2	359	511	403.703	0.0762118	0.000806735	1.55552e+07		chr2	359	511	406.137	3.07492e+08	0.0756121	0.000721659	0.000880462	1.55552e+07
	chr2	512	643	197.201	0.0222837	0.000471	1.57151e+07		chr2	512	643	197.2	125.832	0.0222839	0.000470981	0.000471003	1.57151e+07
	chr2	644	767	584.511	0.0452802	0.000865784	1.53125e+07		chr2	644	767	591.546	1.62405e+07	0.0454336	0.000800705	0.000925686	1.53125e+07
	chr2	768	909	590.219	0.074865	0.000712315	1.58198e+07		chr2	768	909	598.822	2.61953e+08	0.0748572	0.000646056	0.000789408	1.58198e+07
	chr2	910	1052	330.058	0.0656277	0.00068018	1.52483e+07		chr2	910	1052	330.446	1.01405e+07	0.0650216	0.000589288	0.000750417	1.52483e+07
	chr2	1053	1375	111.492	0.0191617	5.19672e-14	1.57082e+07		chr2	1053	1375	111.388	11104.9	0.0192726	1.02825e-09	1.38035e-08	1.57082e+07
	chr2	1376	1583	501.349	0.24589	0.000646538	1.53647e+07		chr2	1376	1583	504.465	1.30515e+08	0.244844	0.000581782	0.000711642	1.53647e+07
	chr2	1584	1778	439.108	0.222397	0.000670214	1.55453e+07		chr2	1584	1778	440.953	22156.5	0.222015	0.000593991	0.00073353	1.55453e+07
	chr2	1779	2038	110.304	0.0258508	0.000767047	1.5585e+07		chr2	1779	2038	109.653	2.56978e+08	0.0250431	0.00043405	0.000895673	1.55849e+07
	chr2	2039	2137	452.32	0.0620521	0.000754373	1.51884e+07		chr2	2039	2137	455.376	3.61427e+08	0.062017	0.000704607	0.000802572	1.51884e+07
	chr2	2138	2232	514.243	0.054888	0.000748704	1.49951e+07		chr2	2138	2232	519.353	2.67037e+08	0.054777	0.00067101	0.00081776	1.49951e+07
	chr2	2233	2336	801.235	0.0719845	0.0007708	1.54982e+07		chr2	2233	2336	819.254	2.83227e+08	0.0732025	0.000710838	0.000838115	1.54982e+07
	chr2	2337	2460	530.404	0.0938343	0.000708582	1.5294e+07		chr2	2337	2460	534.62	1.16433e+08	0.0939586	0.000649077	0.000761866	1.5294e+07
	chr2	2461	2566	502.749	0.0450558	0.000706651	1.51044e+07		chr2	2461	2566	508.932	111300	0.0442456	0.000647271	0.000816666	1.51044e+07
	chr2	2567	2688	519.476	0.0329327	0.000799425	1.51638e+07		chr2	2567	2688	519.156	4.50373e+08	0.0324317	0.000747682	0.000845196	1.51638e+07
	chr2	2689	2790	574.599	0.0471783	0.000725639	1.55466e+07		chr2	2689	2790	580.966	206044	0.047334	0.000663895	0.00077558	1.55466e+07
	chr2	2791	2945	497.61	0.0618276	0.000738162	1.52967e+07		chr2	2791	2945	500.341	1.3103e+08	0.0617571	0.00069444	0.000774659	1.52967e+07
	chr2	2946	3028	548.398	0.106857	0.000736627	1.53759e+07		chr2	2946	3028	552.049	2.15861e+08	0.106891	0.000682063	0.000784214	1.53759e+07
	chr2	3029	3168	379.958	0.134882	0.000710897	1.57498e+07		chr2	3029	3168	382.507	1.07171e+09	0.134963	0.000639088	0.00077522	1.57498e+07
	chr2	3169	3283	326.554	0.14003	0.000785956	8.3769e+06		chr2	3169	3283	328.825	2.0794e+08	0.14001	0.000690491	0.000871055	8.37689e+06
	chr3	1	143	399.191	0.232067	0.000701905	1.54018e+07		chr3	1	143	401.197	1.52021e+08	0.230636	0.00062517	0.000778762	1.54018e+07
	chr3	144	298	569.122	0.0863333	0.000733921	1.54835e+07		chr3	144	298	572.928	2.59032e+08	0.0863723	0.000687672	0.000775661	1.54835e+07
	chr3	299	410	446.229	0.0710008	0.000782674	1.5487e+07		chr3	299	410	448.767	3.54597e+08	0.0708783	0.000730688	0.000829242	1.5487e+07
	chr3	411	552	455.015	0.0669414	0.000720835	1.58212e+07		chr3	411	552	457.304	4.47159e+08	0.066568	0.000658924	0.000774138	1.58212e+07
	chr3	553	740	863.053	1.51175	0.000407775	1.59011e+07		chr3	553	740	883.51	2.5906e+07	1.35496	0.000341486	0.000535333	1.59011e+07
	chr3	741	849	479.51	0.0756371	0.000750912	1.53922e+07		chr3	741	849	484.058	9.03709e+08	0.0759721	0.00068456	0.000805866	1.53922e+07
	chr3	850	938	459.431	0.0900809	0.000753412	1.51811e+07		chr3	850	938	463.551	5.53213e+07	0.0901201	0.000674807	0.000822497	1.51811e+07
	chr3	939	1115	366.908	0.0436622	0.000756201	1.53227e+07		chr3	939	1115	371.736	4.80975e+08	0.0440247	0.000670405	0.000806555	1.53227e+07
	chr3	1116	1301	415.354	0.0448389	0.00077601	1.54733e+07		chr3	1116	1301	422.138	3.37058e+08	0.0444311	0.00068325	0.000926863	1.54733e+07
	chr3	1302	1455	442.577	0.0550452	0.000758282	1.52839e+07		chr3	1302	1455	445.726	1.80337e+06	0.0546725	0.000708329	0.000822184	1.52839e+07
	chr3	1456	1569	416.336	0.0517219	0.000679117	1.50713e+07		chr3	1456	1569	419.142	4.49055e+08	0.0517808	0.000626991	0.000715997	1.50713e+07
	chr3	1570	1700	205.532	0.0226172	0.000774492	1.53388e+07		chr3	1570	1700	209.342	1.88722e+07	0.0225422	0.000608969	0.000814675	1.53388e+07
	chr3	1701	1865	394.506	0.0424162	0.000672525	1.54678e+07		chr3	1701	1865	378.628	9.74245e+07	0.0391066	0.00062054	0.000761666	1.54678e+07
	chr3	1866	1995	374.578	0.053416	0.000687124	1.53199e+07		chr3	1866	1995	377.434	4.95466e+07	0.0534387	0.000604157	0.000741495	1.53199e+07
	chr3	1996	2122	444.79	0.0406634	0.000717423	1.51563e+07		chr3	1996	2122	450.096	1.20149e+08	0.04085	0.000644823	0.000757348	1.51563e+07
	chr3	2123	2284	543.186	0.0267317	0.000775624	1.52911e+07		chr3	2123	2284	550.453	3.70325e+07	0.0265115	0.000689656	0.000846337	1.52911e+07
	chr3	2285	2414	466.985	0.099709	0.000735117	1.59504e+07		chr3	2285	2414	466.983	129.892	0.0997086	0.000734759	0.00073512	1.59504e+07
	chr3	2415	2530	504.262	0.125791	0.00066605	1.55696e+07		chr3	2415	2530	509.124	1.22036e+08	0.126184	0.00059365	0.000732839	1.55696e+07
	chr3	2531	2701	374.153	0.208464	0.000670514	1.23048e+07		chr3	2531	2701	375.735	4.71025e+06	0.207211	0.000592709	0.000744798	1.23048e+07
	chr4	1	282	221.202	0.0609567	0.000741217	1.63397e+07		chr4	1	282	224.905	4.44505e+08	0.0620249	0.000628005	0.00081961	1.63397e+07
	chr4	283	427	502.041	0.0888673	0.000778192	1.53977e+07		chr4	283	427	504.568	7.99173e+08	0.0884746	0.000727634	0.000824298	1.53977e+07
	chr4	428	533	508.566	0.0720899	0.00077358	1.54274e+07		chr4	428	533	512.714	1.01926e+06	0.072057	0.000715523	0.000827397	1.54274e+07
	chr4	534	667	418.951	0.0679714	0.000762607	1.5408e+07		chr4	534	667	421.546	7.99726e+06	0.0674098	0.000693038	0.000835558	1.5408e+07
	chr4	668	826	512.636	0.0540561	0.000798043	1.52826e+07		chr4	668	826	521.575	7.68115e+08	0.053838	0.000714983	0.000896275	1.52826e+07
	chr4	827	1039	176.038	0.0358841	0.000843364	1.54016e+07		chr4	827	1039	171.103	6.43652e+08	0.0346545	0.000629577	0.000943019	1.54016e+07
	chr4	1040	1273	52.0904	0.0123739	0.000386685	1.53299e+07		chr4	1040	1273	52.0904	128.206	0.0123738	0.000385196	0.000386684	1.53299e+07
	chr4	1274	1398	696.561	0.065308	0.000789026	1.52145e+07		chr4	1274	1398	708.104	1.41089e+08	0.0654404	0.000717914	0.000865101	1.52145e+07
	chr4	1399	1551	432.595	0.0587515	0.00073285	1.55741e+07		chr4	1399	1551	435.828	2.79971e+08	0.0586451	0.000668351	0.000789519	1.55741e+07
	chr4	1552	1710	497.239	0.051301	0.000701599	1.51264e+07		chr4	1552	1710	500.308	3.37137e+06	0.0512645	0.000652973	0.000739529	1.51264e+07
	chr4	1711	1872	472.624	0.067285	0.000689267	1.54294e+07		chr4	1711	1872	475.247	3.02911e+07	0.0673109	0.000648325	0.000723799	1.54294e+07
	chr4	1873	2005	324.494	0.0274183	0.000687818	1.52016e+07		chr4	1873	2005	324.496	131.799	0.0274184	0.000687704	0.000687816	1.52016e+07
	chr4	2006	2162	495.09	0.0622263	0.000780649	1.51588e+07		chr4	2006	2162	500.674	8.23536e+08	0.0619067	0.00071399	0.000857629	1.51588e+07
	chr4	2163	2297	184.384	0.0201525	0.000388208	1.53301e+07		chr4	2163	2297	184.385	130.629	0.0201527	0.000388154	0.000388211	1.53301e+07
	chr4	2298	2426	468.8	0.0540745	0.000731921	1.51911e+07		chr4	2298	2426	468.799	131.204	0.0540745	0.000731746	0.000731924	1.51911e+07
	chr4	2427	2589	394.648	0.0661424	0.000708663	1.54736e+07		chr4	2427	2589	396.487	7.42537e+07	0.0660486	0.000664085	0.000746433	1.54736e+07
	chr4	2590	2720	379.73	0.0829528	0.000757264	1.52435e+07		chr4	2590	2720	381.061	1.91623e+07	0.0826308	0.000702949	0.000807122	1.52435e+07
	chr4	2721	2893	230.318	0.0744585	0.000688312	1.3933e+07		chr4	2721	2893	234.221	1.02521e+09	0.075831	0.000640348	0.000724548	1.3933e+07
	chr5	1	237	347.503	0.136673	0.000696631	1.56498e+07		chr5	1	237	349.245	4.37612e+06	0.135189	0.000602581	0.00080348	1.56498e+07
	chr5	238	397	259.586	0.0458325	0.000694493	1.53588e+07		chr5	238	397	257.018	9.21473e+07	0.0450123	0.000617828	0.000769376	1.53588e+07
	chr5	398	576	383.419	0.0495643	0.000805787	1.56884e+07		chr5	398	576	384.324	28.9773	0.0496924	5.26665e-06	0.000823326	1.56884e+07
	chr5	577	717	530.288	0.0812554	0.000683273	1.52397e+07		chr5	577	717	534.98	2.77366e+08	0.0811168	0.000623037	0.000741868	1.52397e+07
	chr5	718	881	475.898	0.0409967	0.000801226	1.51413e+07		chr5	718	881	477.801	1.53281e+09	0.0406928	0.000730774	0.000855973	1.51413e+07
	chr5	882	1008	679.462	0.0504833	0.000776955	1.51728e+07		chr5	882	1008	691.91	5.96272e+07	0.0507851	0.000708111	0.000847312	1.51728e+07
	chr5	1009	1165	541.244	0.12617	0.000642051	1.54609e+07		chr5	1009	1165	546.762	1.01077e+08	0.126132	0.00057049	0.000712356	1.54609e+07
	chr5	1166	1270	559.92	0.0687286	0.000729622	1.5227e+07		chr5	1166	1270	565.449	2.19508e+07	0.0684803	0.000665094	0.000793489	1.5227e+07
	chr5	1271	1426	464.506	0.0512954	0.000758817	1.52379e+07		chr5	1271	1426	469.544	7.1382e+08	0.0511001	0.000683652	0.000829027	1.52379e+07
	chr5	1427	1583	456.653	0.0415019	0.000784411	1.51701e+07		chr5	1427	1583	456.695	38.6864	0.041509	0.000776145	0.000784484	1.51701e+07
	chr5	1584	1734	399.622	0.0592712	0.000824478	1.51931e+07		chr5	1584	1734	401.954	1.09539e+09	0.0590978	0.000762275	0.000877041	1.51931e+07
	chr5	1735	1867	507.278	0.0555512	0.000785596	1.50239e+07		chr5	1735	1867	511.956	8.21099e+08	0.0554074	0.000732399	0.000840807	1.50239e+07
	chr5	1868	1997	633.202	0.0577717	0.000763536	1.55948e+07		chr5	1868	1997	642.861	8.82685e+08	0.0588923	0.000703498	0.000810681	1.55948e+07
	chr5	1998	2110	547.022	0.0839722	0.000709066	1.52639e+07		chr5	1998	2110	552.416	6.22579e+08	0.0839588	0.00064357	0.000769847	1.52639e+07
	chr5	2111	2240	529.97	0.0620042	0.000823219	1.51728e+07		chr5	2111	2240	533.161	5.68423e+08	0.0617941	0.000777769	0.000867509	1.51728e+07
	chr5	2241	2338	529.026	0.137758	0.000753814	1.55264e+07		chr5	2241	2338	533.1	1.6904e+07	0.137577	0.000692894	0.000813149	1.55264e+07
	chr5	2339	2541	415.809	0.247912	0.000632376	1.28399e+07		chr5	2339	2541	418.023	1.31163e+06	0.247544	0.000563709	0.000699111	1.28399e+07
	chr6	1	139	424.627	0.194793	0.000636495	1.56219e+07		chr6	1	139	424.628	129.847	0.194786	0.000635471	0.000636509	1.56219e+07
	chr6	140	232	498.901	0.162913	0.00066441	1.5488e+07		chr6	140	232	502.52	891117	0.163398	0.000601623	0.000718556	1.5488e+07
	chr6	233	444	181.919	0.0335208	0.000515591	1.55008e+07		chr6	233	444	183.29	4.91465e+07	0.0340684	0.000405983	0.000673561	1.55008e+07
	chr6	445	625	102.577	0.0148702	0.000706031	1.63289e+07		chr6	445	625	103.873	2298.63	0.0147411	0.000246563	0.000768387	1.63289e+07
	chr6	626	758	495.653	0.0796945	0.000721049	1.53032e+07		chr6	626	758	495.652	133.217	0.0796932	0.000720882	0.000721045	1.53032e+07
	chr6	759	1086	265.999	0.0426673	0.000806789	1.5905e+07		chr6	759	1086	266.982	2.29621e+08	0.0426859	0.000753846	0.000826259	1.5905e+07
	chr6	1087	1269	512.909	0.0905186	0.000693544	1.53673e+07		chr6	1087	1269	516.47	7.60497e+07	0.0900432	0.000629952	0.000754004	1.53673e+07
	chr6	1270	1444	583.601	0.0717117	0.000704937	1.53893e+07		chr6	1270	1444	589.3	6.84797e+08	0.0714615	0.00064095	0.000767503	1.53893e+07
	chr6	1445	1577	532.69	0.0531398	0.000782531	1.53594e+07		chr6	1445	1577	535.877	3.1242e+08	0.0529325	0.000739663	0.000823905	1.53594e+07
	chr6	1578	1721	436.826	0.0602324	0.000682526	1.57842e+07		chr6	1578	1721	441.169	2.72657e+08	0.0601896	0.000605285	0.000740854	1.57842e+07
	chr6	1722	1858	466.878	0.0507188	0.000713552	1.51176e+07		chr6	1722	1858	469.56	9.35289e+08	0.0507605	0.000669546	0.00074475	1.51176e+07
	chr6	1859	1964	548.418	0.0780069	0.00070973	1.50956e+07		chr6	1859	1964	549.358	6888.49	0.0776274	0.00062572	0.00075685	1.50956e+07
	chr6	1965	2065	539.485	0.0627351	0.000734938	1.52006e+07		chr6	1965	2065	547.055	2.50543e+06	0.0624175	0.00065266	0.000824036	1.52006e+07
	chr6	2066	2183	448.298	0.0878162	0.000730475	1.56991e+07		chr6	2066	2183	450.258	1.52283e+07	0.0868906	0.000657364	0.000803329	1.56991e+07
	chr6	2184	2319	488.163	0.147865	0.000717102	1.62786e+07		chr6	2184	2319	491.275	4.06562e+08	0.147541	0.000652031	0.000778097	1.62786e+07
	chr6	2320	2465	287.995	0.124433	0.000682961	9.46145e+06		chr6	2320	2465	289.588	4.68121e+07	0.123967	0.000578205	0.000776041	9.46145e+06
	chr7	1	344	314.749	0.100723	0.000880166	1.66253e+07		chr7	1	344	316.136	5.0728e+08	0.100192	0.000789076	0.000955563	1.66253e+07
	chr7	345	474	457.169	0.0959304	0.000839767	1.542e+07		chr7	345	474	459.694	3.78765e+08	0.095615	0.000780873	0.000895338	1.542e+07
	chr7	475	601	482.692	0.105813	0.000719175	1.54209e+07		chr7	475	601	486.549	1.21822e+08	0.105762	0.00065597	0.000776758	1.54209e+07
	chr7	602	800	140.901	0.0212712	4.77088e-05	1.52662e+07		chr7	602	800	140.902	131.924	0.0212713	4.66753e-05	4.77084e-05	1.52662e+07
	chr7	801	940	393.131	0.0813259	0.000747524	1.54757e+07		chr7	801	940	394.446	42330.8	0.080784	0.000678009	0.000804184	1.54757e+07
	chr7	941	1444	62.2812	0.0180985	0.000661532	1.61897e+07		chr7	941	1444	63.4973	212.191	0.0178797	6.97873e-13	0.000709885	1.61896e+07
	chr7	1445	1703	180.67	0.0371525	0.000781878	1.60523e+07		chr7	1445	1703	179.053	4.14387e+08	0.0364829	0.000555647	0.000883596	1.60522e+07
	chr7	1704	1835	466.953	0.0510739	0.000739464	1.51774e+07		chr7	1704	1835	471.92	4.6873e+08	0.0507787	0.00065489	0.000823599	1.51773e+07
	chr7	1836	2096	76.8716	0.0116882	0.000637488	1.63117e+07		chr7	1836	2096	81.3886	2.37361e+08	0.0115347	0.000355744	0.000718473	1.63117e+07
	chr7	2097	2224	391.168	0.0488614	0.000743757	1.51727e+07		chr7	2097	2224	392.77	4.29774e+08	0.0488969	0.000697252	0.000767081	1.51727e+07
	chr7	2225	2372	545.628	0.0524388	0.000759317	1.51012e+07		chr7	2225	2372	549.85	8.47917e+08	0.0522955	0.000708421	0.000806398	1.51012e+07
	chr7	2373	2472	478.624	0.0538406	0.000762295	1.54381e+07		chr7	2373	2472	480.89	1.38557e+06	0.0534648	0.000700537	0.000816153	1.54381e+07
	chr7	2473	2637	353.252	0.0849916	0.00073733	1.5563e+07		chr7	2473	2637	354.264	7.2719e+08	0.0845929	0.000678175	0.000791162	1.5563e+07
	chr7	2638	2859	328.316	0.15438	0.000672747	1.60848e+07		chr7	2638	2859	329.004	129312	0.154237	0.000623664	0.00070665	1.60848e+07
	chr7	2860	2896	111.887	0.0502723	6.32286e-13	1.83787e+06		chr7	2860	2896	111.246	17.2674	0.0502349	8.69671e-07	8.69671e-07	1.83787e+06
	chr8	1	219	134.851	0.0465854	0.000959503	1.61112e+07		chr8	1	219	134.96	4.45631e+08	0.0463786	0.000723508	0.00102105	1.61112e+07
	chr8	220	359	260.103	0.0538254	0.000830249	1.5736e+07		chr8	220	359	260.098	4.77744e+08	0.0536393	0.000787336	0.000867266	1.5736e+07
	chr8	360	484	208.355	0.0359019	0.00072952	1.53947e+07		chr8	360	484	218.959	9.18309e+08	0.0372281	0.000594423	0.000807739	1.53947e+07
	chr8	485	631	473.425	0.0595931	0.000748704	1.55149e+07		chr8	485	631	477.918	6.01413e+08	0.0596875	0.000680243	0.000808042	1.55149e+07
	chr8	632	835	44.8089	0.012218	0.000316416	1.53786e+07		chr8	632	835	47.0573	2566.96	0.0123422	4.53558e-05	0.000377877	1.53786e+07
	chr8	836	964	354.809	0.033925	0.000735047	1.5162e+07		chr8	836	964	360.514	1.22216e+09	0.0341943	0.000646507	0.000790166	1.5162e+07
	chr8	965	1108	469.367	0.0708619	0.000687566	1.52148e+07		chr8	965	1108	473.662	2.06357e+08	0.0708125	0.000626974	0.000753631	1.52148e+07
	chr8	1109	1268	453.595	0.0378761	0.000806659	1.51778e+07		chr8	1109	1268	457.645	1.86985e+08	0.0380145	0.000760227	0.000846184	1.51778e+07
	chr8	1269	1415	584.989	0.0602537	0.000742255	1.52788e+07		chr8	1269	1415	594.09	9.14059e+06	0.0597529	0.000663364	0.000840375	1.52788e+07
	chr8	1416	1526	427.32	0.0440479	0.000707835	1.55418e+07		chr8	1416	1526	435.354	4.14464e+08	0.0446858	0.00061617	0.000763579	1.55418e+07
	chr8	1527	1673	578.432	0.0356288	0.000772921	1.51084e+07		chr8	1527	1673	582.474	4.49478e+08	0.0355933	0.000725829	0.000807996	1.51084e+07
	chr8	1674	1787	505.853	0.12159	0.000716977	1.52817e+07		chr8	1674	1787	508.449	1.37537e+08	0.121413	0.000669989	0.000759313	1.52817e+07
	chr8	1788	1921	464.477	0.108481	0.000754045	1.53123e+07		chr8	1788	1921	466.347	8.3338e+08	0.107969	0.000701666	0.000803417	1.53123e+07
	chr8	1922	2102	114.407	0.0343625	4.37702e-05	9.31827e+06		chr8	1922	2102	114.405	128.173	0.034362	4.28301e-05	4.37449e-05	9.31827e+06
	chr9	1	166	396.114	0.15943	0.00101462	1.53519e+07		chr9	1	166	398.708	1.09783e+09	0.158488	0.000927216	0.00110333	1.53519e+07
	chr9	167	300	440.034	0.0845205	0.000949415	1.52858e+07		chr9	167	300	441.205	541.058	0.0842424	0.000708528	0.000978818	1.52858e+07
	chr9	301	464	370.646	0.0390163	0.000924033	1.52074e+07		chr9	301	464	371.797	3.0828e+08	0.03852	0.000862705	0.00101367	1.52074e+07
	chr9	465	733	70.1247	0.0121242	0.000578111	1.58156e+07		chr9	465	733	70.6282	214.64	0.0124347	5.10266e-12	0.000594828	1.58156e+07
	chr9	734	855	571.168	0.112533	0.000699265	1.52072e+07		chr9	734	855	577.496	5.49501e+08	0.113183	0.000632408	0.00076198	1.52072e+07
	chr9	856	1041	588.551	0.134608	0.000725688	1.54899e+07		chr9	856	1041	594.111	2.80698e+07	0.135603	0.000666514	0.000779262	1.54899e+07
	chr9	1042	1222	362.294	0.029228	0.000685203	1.54197e+07		chr9	1042	1222	367.953	1.91513e+08	0.0296241	0.000652815	0.000753069	1.54197e+07
	chr9	1223	1346	419.305	0.0862264	0.000683274	1.56412e+07		chr9	1223	1346	422.338	4.72864e+08	0.0857777	0.000611113	0.000760152	1.56412e+07
	chr9	1347	1462	479.507	0.0687168	0.000749169	1.52793e+07		chr9	1347	1462	484.281	8.34149e+08	0.0687203	0.000678616	0.000815846	1.52793e+07
	chr9	1463	1641	172.22	0.0245039	0.000377769	1.6236e+07		chr9	1463	1641	172.213	126.439	0.0245033	0.000376468	0.000377735	1.6236e+07
	chr9	1642	1816	416.215	0.268554	0.000760281	8.58887e+06		chr9	1642	1816	419.536	9.55978e+06	0.268679	0.00066778	0.00085632	8.58886e+06
	chr10	1	173	169.015	0.0403537	0.000524495	1.6579e+07		chr10	1	173	169.015	121.021	0.0403536	0.000524457	0.000524504	1.6579e+07
	chr10	174	371	326.302	0.113219	0.00075115	1.57128e+07		chr10	174	371	327.602	1.81494e+08	0.112613	0.000663115	0.000825988	1.57128e+07
	chr10	372	499	416.195	0.0802667	0.000725446	1.54818e+07		chr10	372	499	418.464	7.05229e+08	0.0800991	0.000664351	0.000774532	1.54818e+07
	chr10	500	778	180.167	0.0215396	0.000492316	1.57128e+07		chr10	500	778	180.169	127.552	0.0215399	0.000492306	0.000492328	1.57128e+07
	chr10	779	948	333.495	0.0644913	0.000772481	1.52986e+07		chr10	779	948	335.051	2.09057e+08	0.0641332	0.00068486	0.000846964	1.52986e+07
	chr10	949	1069	475.791	0.0600605	0.000747349	1.55571e+07		chr10	949	1069	481.158	1.90073e+08	0.0599708	0.000656121	0.000822222	1.55571e+07
	chr10	1070	1174	681.513	0.071069	0.000795899	1.57586e+07		chr10	1070	1174	688.731	9.78312e+07	0.0713229	0.000743679	0.000845874	1.57586e+07
	chr10	1175	1333	440.214	0.0743714	0.000753899	1.56622e+07		chr10	1175	1333	443.168	6.1822e+08	0.0743773	0.000705948	0.000798961	1.56622e+07
	chr10	1334	1476	821.452	0.152179	0.00068086	1.569e+07		chr10	1334	1476	832.788	8.79413e+08	0.153442	0.000616983	0.000747544	1.569e+07
	chr10	1477	1622	436.503	0.0577108	0.000728152	1.57135e+07		chr10	1477	1622	441.65	1.34342e+06	0.0577529	0.00064508	0.000799578	1.57134e+07
	chr10	1623	1714	561.95	0.112162	0.000663559	1.56954e+07		chr10	1623	1714	561.951	129.808	0.112161	0.000663221	0.000663567	1.56954e+07
	chr10	1715	1833	441.754	0.184815	0.000691891	1.54726e+07		chr10	1715	1833	443.664	529858	0.184555	0.000637704	0.000739576	1.54726e+07
	chr10	1834	1942	57.2288	0.0290767	0.000955486	3.51378e+06		chr10	1834	1942	54.9946	267.764	0.0268621	6.86601e-13	0.00116403	3.51377e+06
	chr11	1	322	124.169	0.0279649	0.000241322	1.6178e+07		chr11	1	322	124.166	127.041	0.0279642	0.000240227	0.000241293	1.6178e+07
	chr11	323	437	556.611	0.118531	0.00067706	1.52637e+07		chr11	323	437	560.831	415821	0.11852	0.000623661	0.000728112	1.52637e+07
	chr11	438	598	375.638	0.0660425	0.000729165	1.52269e+07		chr11	438	598	376.302	3.36229e+06	0.0655313	0.000690118	0.000780216	1.52269e+07
	chr11	599	708	436.856	0.0799028	0.000715102	1.55055e+07		chr11	599	708	436.856	130.966	0.0799033	0.000714666	0.000715106	1.55055e+07
	chr11	709	960	279.586	0.0308153	0.000700043	1.58013e+07		chr11	709	960	279.585	130.461	0.0308159	0.000699927	0.000700046	1.58013e+07
	chr11	961	1182	86.9687	0.0104062	0.000742851	1.65422e+07		chr11	961	1182	94.3664	232.889	0.00986585	3.34462e-13	0.00083723	1.65421e+07
	chr11	1183	1315	293.072	0.0252068	0.000745104	1.56038e+07		chr11	1183	1315	293.072	129.233	0.0252066	0.000742492	0.000745106	1.56038e+07
	chr11	1316	1502	383.067	0.0406323	0.000779912	1.51742e+07		chr11	1316	1502	383.424	2.08583e+08	0.0401017	0.000717144	0.0008609	1.51742e+07
	chr11	1503	1645	399.177	0.0611474	0.000688474	1.51814e+07		chr11	1503	1645	399.182	151.46	0.0611466	0.000662574	0.000688594	1.51814e+07
	chr11	1646	1790	510.694	0.0593401	0.000752995	1.54331e+07		chr11	1646	1790	513.197	3.11638e+06	0.059102	0.000711131	0.000790678	1.54331e+07
	chr11	1791	1912	532.834	0.172142	0.000679461	1.55766e+07		chr11	1791	1912	532.837	128.807	0.172139	0.000679113	0.000679476	1.55766e+07
	chr11	1913	2036	449.847	0.137816	0.000704234	1.54504e+07		chr11	1913	2036	449.846	128.213	0.137817	0.000704213	0.000704234	1.54504e+07
	chr11	2037	2070	351.897	0.133105	0.000699513	2.20265e+06		chr11	2037	2070	352.823	114495	0.131539	0.000586211	0.000804282	2.20265e+06
	chr12	1	267	226.774	0.0567364	0.00062179	1.58681e+07		chr12	1	267	206.852	41787.4	0.0494	0.000498223	0.000873125	1.58681e+07
	chr12	268	461	115.901	0.024812	3.37708e-15	1.52954e+07		chr12	268	461	115.984	62.6913	0.0248819	9.83551e-07	9.83552e-07	1.52954e+07
	chr12	462	578	342.96	0.0346455	0.0006615	1.51785e+07		chr12	462	578	342.96	118.291	0.0346459	0.000661238	0.0006615	1.51785e+07
	chr12	579	805	60.1841	0.015135	0.000533257	1.55746e+07		chr12	579	805	61.0364	2.38491e+07	0.015233	0.000352126	0.000562221	1.55746e+07
	chr12	806	1014	213.426	0.0208232	0.00046708	1.60244e+07		chr12	806	1014	213.425	122.745	0.0208233	0.000466608	0.00046707	1.60244e+07
	chr12	1015	1191	274.712	0.0357764	0.000659293	1.58556e+07		chr12	1015	1191	279.848	6.60072e+07	0.0364655	0.000590123	0.000707443	1.58556e+07
	chr12	1192	1347	496.845	0.0727904	0.000743234	1.5654e+07		chr12	1192	1347	503.029	7.68274e+08	0.0725283	0.000672788	0.000829964	1.5654e+07
	chr12	1348	1494	417.563	0.0443809	0.000813357	1.52968e+07		chr12	1348	1494	416.587	6.70066e+08	0.0436463	0.000746362	0.000879063	1.52968e+07
	chr12	1495	1613	666.385	0.0964259	0.000719801	1.51985e+07		chr12	1495	1613	672.019	2.74758e+07	0.0965339	0.000672893	0.00076515	1.51985e+07
	chr12	1614	1715	596.755	0.105034	0.000690654	1.54242e+07		chr12	1614	1715	600.772	5.38788e+08	0.104925	0.000642801	0.000734787	1.54242e+07
	chr12	1716	1839	273.616	0.0458269	0.000674503	1.69138e+07		chr12	1716	1839	279.067	785582	0.0466684	0.000602345	0.000717859	1.69138e+07
	chr12	1840	2044	401.761	0.147723	0.000668803	1.65404e+07		chr12	1840	2044	401.762	116.801	0.147724	0.00066863	0.000668803	1.65404e+07
	chr12	2045	2178	148.908	0.0646916	0.000912948	7.63685e+06		chr12	2045	2178	149.569	3.5231e+08	0.0645465	0.000618058	0.000981619	7.63684e+06
	chr13	1	193	133.16	0.0370842	0.000726767	1.56101e+07		chr13	1	193	132.662	6.71434e+08	0.0370435	0.000509916	0.000779055	1.56101e+07
	chr13	194	295	456.141	0.133043	0.000635097	1.54262e+07		chr13	194	295	458.627	1.34265e+07	0.13286	0.00057613	0.000683799	1.54262e+07
	chr13	296	447	582.739	0.0787367	0.000666903	1.53244e+07		chr13	296	447	587.585	5.32709e+08	0.078714	0.000614771	0.000714547	1.53244e+07
	chr13	448	568	434.651	0.0275571	0.000811479	1.5161e+07		chr13	448	568	437.8	1.79196e+08	0.0271234	0.000692218	0.000877356	1.5161e+07
	chr13	569	719	389.405	0.0323487	0.000858179	1.56743e+07		chr13	569	719	389.859	1.24322e+08	0.0319179	0.000780149	0.000909288	1.56743e+07
	chr13	720	830	555.634	0.105754	0.000668998	1.51174e+07		chr13	720	830	560.712	947335	0.105353	0.000596083	0.000736065	1.51174e+07
	chr13	831	994	377.968	0.0409404	0.000797116	1.54255e+07		chr13	831	994	377.968	129.993	0.0409407	0.000796611	0.000797123	1.54255e+07
	chr13	995	1067	402.286	0.0697993	0.000760795	1.56466e+07		chr13	995	1067	405.007	2.66837e+08	0.0697214	0.000696439	0.000816424	1.56466e+07
	chr13	1068	1175	451.682	0.156901	0.000696255	1.52674e+07		chr13	1068	1175	453.237	3.24363e+08	0.1565	0.000652716	0.000735302	1.52674e+07
	chr13	1176	1280	87.9335	0.0504461	0.000658161	4.45199e+06		chr13	1176	1280	88.1208	2.07539e+07	0.0508624	0.000364058	0.000710793	4.45199e+06
	chr14	1	253	370.769	0.106294	0.000625069	1.56311e+07		chr14	1	253	371.537	64925.8	0.10592	0.000562398	0.000669366	1.56311e+07
	chr14	254	390	523.618	0.0774989	0.000707433	1.54426e+07		chr14	254	390	531.176	175228	0.0769956	0.000615612	0.000807411	1.54426e+07
	chr14	391	594	446.169	0.0744324	0.000759189	1.54847e+07		chr14	391	594	449.203	1.39261e+06	0.0739498	0.000689097	0.000823328	1.54847e+07
	chr14	595	725	679.617	0.137527	0.00065125	1.52533e+07		chr14	595	725	687.509	4.54323e+07	0.138054	0.000588406	0.000712249	1.52533e+07
	chr14	726	843	507.357	0.0423907	0.000769948	1.54776e+07		chr14	726	843	510.497	1.0042e+08	0.0422559	0.000721271	0.000810721	1.54776e+07
	chr14	844	956	506.469	0.113784	0.000698938	1.55657e+07		chr14	844	956	511.964	3.17763e+06	0.114361	0.000625408	0.000767204	1.55657e+07
	chr14	957	1077	399.696	0.0742979	0.00070906	1.53354e+07		chr14	957	1077	400.899	3.14824e+07	0.0742322	0.000669107	0.000737895	1.53354e+07
	chr14	1078	1222	490.783	0.133978	0.000754831	1.60338e+07		chr14	1078	1222	493.973	3.38789e+08	0.133913	0.000700391	0.000809554	1.60338e+07
	chr14	1223	1461	58.3543	0.0242073	0.000720189	6.98294e+06		chr14	1223	1461	59.3349	538.988	0.0225138	4.40672e-12	0.000772647	6.98293e+06
	chr15	1	311	75.7235	0.0282836	0.000691196	1.6328e+07		chr15	1	311	78.3946	2080.5	0.0285393	4.20183e-06	0.00078455	1.6328e+07
	chr15	312	506	193.82	0.0305136	0.000673928	1.57313e+07		chr15	312	506	187.044	196037	0.0281781	0.000457652	0.000891824	1.57313e+07
	chr15	507	635	459.031	0.052889	0.000729872	1.52973e+07		chr15	507	635	459.033	130.945	0.0528891	0.000729736	0.000729864	1.52973e+07
	chr15	636	725	467.505	0.0992414	0.000695359	1.55236e+07		chr15	636	725	473.618	1.70226e+08	0.0996646	0.000610072	0.000776761	1.55236e+07
	chr15	726	862	199.104	0.0216832	0.000735711	1.56092e+07		chr15	726	862	152.399	2.09204e+07	0.0176982	0.000431769	0.000945969	1.56092e+07
	chr15	863	1047	169.135	0.029485	0.000209537	1.55237e+07		chr15	863	1047	169.131	128.199	0.0294845	0.000208718	0.000209513	1.55237e+07
	chr15	1048	1175	442.647	0.1718	0.000654742	1.55137e+07		chr15	1048	1175	444.211	1.50719e+07	0.171365	0.000605239	0.000698548	1.55137e+07
	chr15	1176	1243	413.225	0.221802	0.000734644	6.83123e+06		chr15	1176	1243	414.392	5.32543e+06	0.220775	0.000679379	0.000785121	6.83123e+06
	chr16	1	269	313.476	0.0889036	0.000926737	1.66061e+07		chr16	1	269	314.748	1.97644e+08	0.0882183	0.00083229	0.00101186	1.66061e+07
	chr16	270	526	211.577	0.0466274	0.000755299	1.61256e+07		chr16	270	526	204.404	3.52347e+08	0.0440267	0.000636656	0.000947325	1.61256e+07
	chr16	527	897	51.8958	0.0176333	0.000414542	1.63947e+07		chr16	527	897	54.427	35106.3	0.0175731	9.65901e-05	0.000484724	1.63947e+07
	chr16	898	1023	119.678	0.0221351	3.42534e-13	1.55659e+07		chr16	898	1023	119.678	17951.5	0.022139	4.01408e-14	2.24576e-08	1.55659e+07
	chr16	1024	1172	256.996	0.0397905	0.000728218	1.56393e+07		chr16	1024	1172	259.902	3.04241e+08	0.0401617	0.000663991	0.00076479	1.56393e+07
	chr16	1173	1313	160.53	0.0260934	0.000856033	1.58464e+07		chr16	1173	1313	162.18	2.98649e+08	0.0262776	0.000664362	0.00088845	1.58463e+07
	chr16	1314	1544	355.837	0.145107	0.000942974	1.61259e+07		chr16	1314	1544	358.553	8.83214e+08	0.145503	0.000852747	0.00102363	1.61259e+07
	chr16	1545	1573	37.2399	0.0178426	0.000586471	1.44331e+06		chr16	1545	1573	37.2408	128.803	0.0178425	0.000585397	0.000586509	1.44331e+06
	chr17	1	301	146.07	0.0416212	0.000771952	1.77924e+07		chr17	1	301	145.5	2.57887e+06	0.0414774	0.000587408	0.000808277	1.77924e+07
	chr17	302	665	119.419	0.0221665	9.72994e-14	1.61123e+07		chr17	302	665	119.494	127.874	0.0221726	1.00023e-06	1.00023e-06	1.61123e+07
	chr17	666	878	478.742	0.123589	0.000659223	1.59151e+07		chr17	666	878	488.508	112612	0.127933	0.000578573	0.000723708	1.59151e+07
	chr17	879	1098	627.881	3.81933	0.000177257	1.653e+07		chr17	879	1098	627.936	45.6235	3.81657	0.000169435	0.000177422	1.653e+07
	chr17	1099	1230	535.97	0.0983814	0.00071785	1.57003e+07		chr17	1099	1230	542.265	7.54456e+08	0.0988531	0.000642205	0.00079031	1.57003e+07
	chr17	1231	1418	269.889	0.0394636	0.000611108	1.59155e+07		chr17	1231	1418	269.887	125.071	0.0394633	0.00061091	0.000611102	1.59155e+07
	chr17	1419	1620	393.348	0.189545	0.00067377	1.63089e+07		chr17	1419	1620	393.348	135.937	0.189544	0.000673712	0.000673777	1.63089e+07
	chr17	1621	1715	400.913	0.221435	0.000819431	5.28925e+06		chr17	1621	1715	412.008	7.11474e+07	0.236309	0.000706524	0.000917471	5.28924e+06
	chr18	1	115	449.462	0.118716	0.000660404	1.59053e+07		chr18	1	115	452.712	2.11666e+08	0.118093	0.000582587	0.000737214	1.59053e+07
	chr18	116	257	212.097	0.0375358	2.70514e-12	1.55374e+07		chr18	116	257	212.159	123.282	0.0375496	9.98e-07	9.9801e-07	1.55374e+07
	chr18	258	365	467.312	0.0459472	0.000732906	1.52435e+07		chr18	258	365	470.307	1.64192e+06	0.0457942	0.000678478	0.000775502	1.52435e+07
	chr18	366	457	619.284	0.0585007	0.000843706	1.52765e+07		chr18	366	457	628.426	1.05153e+06	0.0582229	0.000775205	0.000933298	1.52765e+07
	chr18	458	572	485.528	0.0631241	0.000754438	1.52251e+07		chr18	458	572	489.35	654117	0.0629649	0.000698715	0.000807679	1.52251e+07
	chr18	573	702	407.013	0.0923212	0.000743975	1.53407e+07		chr18	573	702	407.012	130.155	0.0923214	0.000743624	0.000743983	1.53407e+07
	chr18	703	820	443.736	0.164829	0.000732205	1.54591e+07		chr18	703	820	446.306	8.71098e+06	0.164074	0.000662006	0.000801478	1.54591e+07
	chr18	821	874	145.844	0.0645199	0.000832872	3.29294e+06		chr18	821	874	146.272	2.69188e+08	0.0642643	0.00065135	0.000928326	3.29294e+06
	chr19	1	656	113.077	0.0321355	0.000519375	1.81707e+07		chr19	1	656	113.077	131.334	0.0321356	0.000518807	0.000519386	1.81707e+07
	chr19	657	1178	93.1686	0.0210586	3.15436e-14	1.75943e+07		chr19	657	1178	93.1705	124.446	0.0210659	1.00016e-06	1.00016e-06	1.75943e+07
	chr19	1179	1473	122.731	0.033446	1.43035e-13	1.62234e+07		chr19	1179	1473	122.811	130.404	0.033454	9.97813e-07	9.97816e-07	1.62234e+07
	chr19	1474	1937	114.906	0.023651	1.32654e-13	1.71039e+07		chr19	1474	1937	115.03	263.327	0.0236369	1.23547e-13	2.45657e-09	1.71039e+07
	chr19	2424	2453	445.679	2.51742	0.000237149	1.81459e+06		chr19	2424	2453	449.087	59894.7	2.38786	0.000193677	0.000313055	1.81459e+06
	chr20	1	150	497.061	0.228285	0.000620579	1.56567e+07		chr20	1	150	497.063	128.817	0.228285	0.000620235	0.000620587	1.56567e+07
	chr20	151	260	468.068	0.100279	0.000683317	1.52393e+07		chr20	151	260	471.268	195802	0.0994109	0.000615623	0.000754724	1.52393e+07
	chr20	261	491	50.4968	0.0126444	0.000392465	1.59835e+07		chr20	261	491	50.4975	129.872	0.0126443	0.000391788	0.000392479	1.59835e+07
	chr20	492	629	597.191	0.109654	0.000747175	1.62478e+07		chr20	492	629	605.259	1073630550	0.111717	0.000684011	0.000801477	1.62478e+07
	chr20	630	794	435.288	0.147518	0.000659548	1.59795e+07		chr20	630	794	438.129	8.40948e+06	0.147654	0.000594238	0.000718829	1.59795e+07
	chr20	795	917	411.562	0.130333	0.000777224	1.34439e+07		chr20	795	917	415.042	4.55878e+08	0.130546	0.000699345	0.000848818	1.34439e+07
	chr21	1	143	346.36	0.0946681	0.000877692	1.53589e+07		chr21	1	143	346.359	134.74	0.094668	0.000877638	0.000877697	1.53589e+07
	chr21	144	215	335.851	0.0958381	0.000759541	1.51718e+07		chr21	144	215	336.355	7.35842e+07	0.0952371	0.000700696	0.000810939	1.51718e+07
	chr21	216	300	419.094	0.168542	0.000815738	1.5514e+07		chr21	216	300	421.187	9.43449e+08	0.168006	0.000748506	0.000879542	1.5514e+07
	chr21	301	324	195.489	0.0391057	0.000716519	1.75785e+06		chr21	301	324	195.49	124.759	0.0391053	0.000716485	0.000716515	1.75785e+06
	chr22	1	340	177.521	0.0439722	0.000452169	1.65198e+07		chr22	1	340	177.521	132.613	0.0439718	0.000452142	0.000452174	1.65198e+07
	chr22	341	534	437.671	0.12757	0.000654496	1.6179e+07		chr22	341	534	441.398	2.35238e+07	0.128611	0.000588946	0.000707928	1.6179e+07
	chr22	535	765	226.537	0.0628445	0.000762057	1.65647e+07		chr22	535	765	188.642	6.99939e+08	0.0484492	0.000646033	0.000944402	1.65647e+07
	chr22	766	822	121.891	0.0358932	0.000953605	2.46801e+06		chr22	766	822	123.415	2.22578e+06	0.0361169	0.000455667	0.00101204	2.46801e+06
	chrX	574	828	253.121	0.0106724	0.000637243	1.64123e+07		chrX	574	828	264.78	2.30009e+07	0.0110199	0.00048115	0.000714211	1.64123e+07
	chrX	829	1072	626.345	0.0941803	0.000696344	1.63835e+07		chrX	829	1072	637.357	3.92428e+07	0.0941104	0.000622488	0.000796003	1.63835e+07
	chrX	1073	1382	709.665	0.0955959	0.000669607	1.64149e+07		chrX	1073	1382	720.676	1.05226e+09	0.0965737	0.000605772	0.000732536	1.64149e+07
	chrX	1383	1980	87.0389	0.00983899	0.000521307	1.67034e+07		chrX	1383	1980	91.5506	268.329	0.00962839	7.3275e-10	0.000559973	1.67033e+07
	chrX	1981	2560	746.353	10.8482	8.03795e-05	1.65019e+07		chrX	1981	2560	746.37	129.593	10.8467	7.92285e-05	8.04132e-05	1.65019e+07
	chrX	3573	3920	90.6165	0.00727743	0.000514334	1.62771e+07		chrX	3573	3920	95.614	1091.64	0.00763646	6.05672e-12	0.000551776	1.62771e+07
	chrX	3921	4370	137.756	0.0109639	1.17864e-11	1.65335e+07		chrX	3921	4370	137.78	990.266	0.0109654	3.77073e-14	9.41654e-08	1.65335e+07
	chrX	4371	4725	131.678	0.00688528	3.54433e-15	1.65237e+07		chrX	4371	4725	131.754	0.00206867	0.00688803	9.99208e-07	9.99407e-07	1.65237e+07
	chrX	4726	5078	618.475	0.135837	0.000719302	1.6313e+07		chrX	4726	5078	625.312	8.30779e+08	0.136244	0.000650874	0.000790752	1.6313e+07
	chrX	5079	5334	799.322	4.22481	0.000209437	8.576e+06		chrX	5079	5334	823.643	2.19952e+06	3.706	0.000155216	0.000347657	8.576e+06

## Sheet: Gorilla split
	Gorilla split
	Isolation model								Isolation with migration model
	chr	start	end	C	R	T	logL		chr	start	end	C	M	R	T1	T2	logL
	20	0	1123	932.121	0.239563	0.000215977	3.47944e+07		20	0	1123	956.057	825.934	0.264957	8.51754e-06	0.000279285	3.47944e+07
	20	1124	2169	1079.79	0.179721	0.000231828	3.44345e+07		20	1124	2169	1081.27	44.3736	0.178724	0.00016499	0.000233868	3.44345e+07
	20	2170	2302	815.809	0.14454	0.000135183	4.49426e+06		20	2170	2302	821.635	2496.3	0.150178	5.93515e-05	0.000149167	4.49426e+06
	21	0	2062	825.801	0.207281	0.000231792	3.49042e+07		21	0	2062	888.915	391.211	0.182444	9.13851e-10	0.00041625	3.49042e+07
	21	2063	2099	1176.35	0.169209	0.000328863	1.34388e+06		21	2063	2099	1176.42	128.799	0.169198	0.000328642	0.000328878	1.34388e+06
	22	0	1318	892.189	0.145088	0.000193651	3.35406e+07		22	0	1318	897.509	716.88	0.15205	1.51619e-05	0.000221452	3.35406e+07
	22	1319	1601	650.03	0.221268	0.000295192	9.02481e+06		22	1319	1601	654.555	7503.61	0.210123	0.000167042	0.000546944	9.0248e+06
	1	0	1151	918.043	0.194469	0.000211584	3.33442e+07		1	0	1151	961.966	6280.63	0.264866	5.19263e-05	0.000508433	3.33442e+07
	1	1152	2470	1324.96	0.111844	0.000189059	3.41676e+07		1	1152	2470	1313.54	241.798	0.107825	2.46483e-06	0.000201879	3.41676e+07
	1	2471	4439	1134.28	0.218763	0.000252267	3.59531e+07		1	2471	4439	1081.25	972.148	0.200254	2.4951e-06	0.000332737	3.59531e+07
	1	4440	6807	994.91	0.185957	0.000199217	3.51911e+07		1	4440	6807	1051.5	1417.43	0.224706	9.49234e-08	0.00032516	3.51911e+07
	1	6808	8343	1169.81	0.131265	0.000121055	3.51303e+07		1	6808	8343	1176.64	1363.38	0.127947	5.86907e-09	0.000177886	3.51303e+07
	1	8344	10759	1157.03	0.194831	0.000295842	3.53726e+07		1	8344	10759	1336.09	955.3	0.173753	2.63106e-05	0.000630069	3.53725e+07
	1	10760	12292	983.927	0.189878	0.000271303	3.51367e+07		1	10760	12292	968.882	717.823	0.176563	5.66284e-05	0.000293154	3.51367e+07
	1	12293	12305	813.594	1.42322	9.25228e-05	370730		1	12293	12305	814.024	463.975	1.42162	3.52603e-05	9.44087e-05	370730
	3	0	1481	1023.32	0.220266	0.000315123	3.5547e+07		3	0	1481	1023.37	133.156	0.220289	0.000314902	0.000315134	3.5547e+07
	3	1482	2780	1448.89	0.0953883	0.000144027	3.47407e+07		3	1482	2780	1451.96	1230.87	0.0940282	1.1124e-05	0.000167844	3.47407e+07
	3	2781	5482	881.791	0.160397	0.000277479	3.61097e+07		3	2781	5482	916.205	22216.3	0.181507	0.000117039	0.000507891	3.61097e+07
	3	5483	7205	1190.83	0.154363	0.000219833	3.53062e+07		3	5483	7205	1318.46	668.769	0.169592	2.06871e-05	0.000298511	3.53062e+07
	3	7206	9861	1142.7	0.220502	0.000214868	3.59287e+07		3	7206	9861	1145.36	119.213	0.229194	3.96156e-10	0.000218048	3.59287e+07
	3	9862	11198	1122.56	0.300492	0.000268085	2.49387e+07		3	9862	11198	1145.86	470.454	0.329925	3.92549e-06	0.000287938	2.49387e+07
	5	0	1459	993.865	0.170778	0.000250192	3.43049e+07		5	0	1459	978.452	384.277	0.1485	2.81229e-09	0.00029941	3.43049e+07
	5	1460	3039	920.363	0.110367	0.000105518	3.40523e+07		5	1460	3039	922.278	245.959	0.110387	3.07568e-06	0.000110672	3.40523e+07
	5	3040	6055	1031.95	0.180469	0.000173177	3.59538e+07		5	3040	6055	1032.19	38.5475	0.180766	0.000155376	0.000173093	3.59538e+07
	5	6056	7735	1250.43	0.138878	0.000198268	3.55316e+07		5	6056	7735	1250.91	38.7102	0.138885	0.00016376	0.000198515	3.55316e+07
	5	7736	9138	1012.35	0.225833	0.000293677	3.50057e+07		5	7736	9138	993.572	257.032	0.210241	1.27381e-05	0.000285941	3.50057e+07
	5	9139	9158	1216.7	2.01864	8.28322e-05	224247		5	9139	9158	1226.2	881.14	1.95589	5.18727e-08	8.55055e-05	224247
	4	0	1601	979.54	0.187092	0.000335318	3.48145e+07		4	0	1601	966.518	1607.11	0.202274	0.000209916	0.000352482	3.48145e+07
	4	1602	3073	895.166	0.464166	0.000111448	3.34656e+07		4	1602	3073	895.157	131.35	0.463976	0.000110546	0.000111516	3.34656e+07
	4	3074	6275	1042.17	0.209239	0.000302849	3.61543e+07		4	3074	6275	1042.15	130.091	0.209172	0.000301689	0.000302861	3.61543e+07
	4	6276	9814	1105.08	0.193553	0.000265305	3.61744e+07		4	6276	9814	1086.03	386.958	0.196397	4.23914e-08	0.000288169	3.61743e+07
	4	9815	12553	963.327	0.140397	0.000260208	3.61349e+07		4	9815	12553	1064.64	1557.83	0.160652	3.38104e-05	0.000515721	3.61349e+07
	4	12554	13524	811.299	0.348304	0.000321296	1.44124e+07		4	12554	13524	789.9	2297.61	0.347558	0.000137097	0.00039463	1.44124e+07
	7	0	2043	1004.95	0.213505	0.000339018	3.52014e+07		7	0	2043	1005.01	132.454	0.213623	0.000338537	0.000339066	3.52014e+07
	7	2044	3962	803.378	0.15429	0.000150144	3.47954e+07		7	2044	3962	796.787	524.074	0.151601	9.35079e-08	0.00016479	3.47954e+07
	7	3963	6621	1062.21	0.191212	0.000206369	3.53676e+07		7	3963	6621	1137.78	2353.55	0.205544	5.47384e-05	0.000307521	3.53676e+07
	7	6622	8843	1057.04	0.159064	0.000203368	3.57017e+07		7	6622	8843	1057.02	129.73	0.159035	0.000202596	0.000203342	3.57017e+07
	7	8844	9671	825.517	0.132784	0.000321842	1.81087e+07		7	8844	9671	842.421	5664.69	0.124861	0.000158265	0.000575245	1.81087e+07
	6	0	1430	982.246	0.2078	0.000198418	3.52509e+07		6	0	1430	997.418	591.025	0.217309	5.3806e-09	0.000259325	3.52509e+07
	6	1431	3241	779.247	0.0792543	0.000189942	3.48693e+07		6	1431	3241	795.859	412	0.0890958	3.33839e-08	0.000214533	3.48693e+07
	6	3242	6282	1048.36	0.212386	0.00022068	3.61411e+07		6	3242	6282	1106.66	236.245	0.233645	1.4013e-05	0.000231578	3.61411e+07
	6	6283	8494	1258.54	0.202515	0.000284065	3.61891e+07		6	6283	8494	1232.31	1638.51	0.216492	0.000141838	0.00028177	3.61891e+07
	6	8495	9793	994.717	0.242103	0.000351704	3.02707e+07		6	8495	9793	995.192	1256.66	0.198808	0.000121532	0.000483542	3.02707e+07
	9	0	2290	1036.68	0.214263	0.000233022	3.59207e+07		9	0	2290	1048.61	279.216	0.221056	2.14496e-07	0.000254754	3.59207e+07
	9	2291	4236	799.538	0.247195	0.000230626	3.46441e+07		9	2291	4236	830.486	746.297	0.26447	2.98313e-07	0.000268822	3.46441e+07
	9	4237	5697	1099.09	0.139207	0.000227007	3.56005e+07		9	4237	5697	1177.76	1893.22	0.126199	5.57126e-05	0.000454373	3.56004e+07
	9	5698	6430	1042.18	0.112767	0.000242278	2.02735e+07		9	5698	6430	1040.77	1279.84	0.117434	4.71246e-05	0.000372862	2.02735e+07
	8	0	1563	806.098	0.184927	0.000331675	3.50385e+07		8	0	1563	771.955	599.645	0.172034	7.87517e-05	0.000366125	3.50385e+07
	8	1564	3425	890.802	0.113364	0.000135132	3.56543e+07		8	1564	3425	904.571	1239.73	0.104142	5.09283e-06	0.000191325	3.56543e+07
	8	3426	5784	1210.08	0.228249	0.000192528	3.5829e+07		8	3426	5784	1359.34	317.75	0.225769	3.46189e-11	0.0003661	3.58289e+07
	8	5785	7615	962.04	0.241487	0.000191574	3.57282e+07		8	5785	7615	1000.53	409.881	0.228079	1.01165e-11	0.00026303	3.57281e+07
	8	7616	7837	983.511	0.112428	0.000195612	7.45197e+06		8	7616	7837	986.684	65.877	0.112435	8.02506e-05	0.000199373	7.45197e+06
	X	13654	27578	1363.53	0.263944	2.15915e-05	2.94386e+07		X	13654	27578	1363.88	151.549	0.261147	1.46588e-07	2.20574e-05	2.94386e+07
	11	0	1750	1015.53	0.185164	0.000246259	3.50285e+07		11	0	1750	992.026	1345.25	0.201687	2.51624e-05	0.000280157	3.50284e+07
	11	1751	3649	818.614	0.0839197	9.66727e-05	3.46531e+07		11	1751	3649	819.081	411.747	0.0838045	2.58496e-05	0.000100383	3.46531e+07
	11	3650	5583	834.25	0.093838	0.000175028	3.53771e+07		11	3650	5583	864.327	511.585	0.0995979	4.15634e-07	0.000225001	3.53771e+07
	11	5584	6821	1114.38	0.2075	0.000227128	3.49313e+07		11	5584	6821	1343.26	1663.46	0.277734	5.58264e-05	0.000555083	3.49312e+07
	11	6822	6866	1004.33	0.306402	0.000347789	2.03128e+06		11	6822	6866	1004.28	120.058	0.30638	0.000346537	0.00034784	2.03128e+06
	10	0	1509	844.959	0.21731	5.50939e-05	3.47725e+07		10	0	1509	1032.36	555.938	0.274813	2.51155e-09	0.000362733	3.47724e+07
	10	1510	2592	690.202	0.716794	0.000103494	3.3988e+07		10	1510	2592	687.915	566.262	0.748176	3.97514e-12	0.000104723	3.3988e+07
	10	2593	4749	1021.77	0.199554	0.000248821	3.52793e+07		10	2593	4749	1074.88	91.8539	0.188493	6.72738e-06	0.000278601	3.52793e+07
	10	4750	6248	1068.97	0.129595	0.000123063	3.51933e+07		10	4750	6248	1063.93	229.66	0.115922	4.10447e-10	0.00012825	3.51933e+07
	10	6249	6817	944.487	0.191381	0.000306006	2.16112e+07		10	6249	6817	1000.04	458.25	0.163423	2.13664e-05	0.000382353	2.16112e+07
	13	0	1728	983.986	0.235302	0.000263533	3.5406e+07		13	0	1728	967.152	1385.94	0.225199	3.95362e-05	0.000356557	3.5406e+07
	13	1729	5924	938.285	0.240717	0.000238027	3.63047e+07		13	1729	5924	1061.52	1866.05	0.243936	1.13708e-05	0.000632849	3.63046e+07
	13	5925	6762	968.847	0.248836	0.000309593	2.0517e+07		13	5925	6762	968.89	128.558	0.248814	0.000308458	0.00030964	2.0517e+07
	12	0	1953	1059.15	0.250681	0.000216869	3.54377e+07		12	0	1953	1065.52	2067.39	0.320056	4.46582e-05	0.000253643	3.54377e+07
	12	1954	4004	1087.05	0.175248	0.00015065	3.53818e+07		12	1954	4004	1208.2	3786.04	0.167508	1.09328e-05	0.000484197	3.53818e+07
	12	4005	6535	1173.05	0.279765	0.000241801	3.62474e+07		12	4005	6535	1237.42	435.762	0.277205	9.85827e-07	0.000306021	3.62474e+07
	12	6536	7540	973.69	0.147457	0.000214605	3.09242e+07		12	6536	7540	951.465	1217.38	0.133534	6.38054e-05	0.000225446	3.09242e+07
	15	0	1879	862.313	0.17482	0.000188616	3.50342e+07		15	0	1879	860.771	3224.55	0.173364	4.83436e-05	0.00031571	3.50342e+07
	15	1880	3319	1183.33	0.169127	0.000195994	3.46252e+07		15	1880	3319	1225.71	899.669	0.16717	1.92435e-06	0.000232684	3.46252e+07
	15	3320	4039	967.166	0.286626	0.000228827	1.99767e+07		15	3320	4039	951.797	131.48	0.336708	5.46061e-07	0.000212988	1.99767e+07
	14	0	2741	1060.97	0.27513	0.000262162	3.59406e+07		14	0	2741	1110.98	1204.68	0.249287	1.96809e-05	0.000387175	3.59406e+07
	14	2742	4341	1256.85	0.199047	0.000281636	3.54267e+07		14	2742	4341	1227.64	163.618	0.191938	1.02557e-05	0.000287814	3.54267e+07
	14	4342	5053	845.411	0.136028	0.000237745	2.06147e+07		14	4342	5053	918.91	1182.67	0.15735	3.08575e-05	0.00035211	2.06147e+07
	17	0	1804	993.321	0.195044	0.000226616	3.49112e+07		17	0	1804	1008.82	459.203	0.214564	8.18671e-06	0.000232764	3.49112e+07
	17	1805	4467	986.087	0.190486	0.00022786	3.59758e+07		17	1805	4467	975.99	207.198	0.179525	3.03513e-08	0.00021235	3.59758e+07
	17	4468	5779	803.055	0.275828	0.000303638	2.43521e+07		17	4468	5779	818.634	2238.62	0.327126	8.91215e-05	0.000428536	2.43521e+07
	16	0	1290	966.56	0.195073	0.000192338	3.39172e+07		16	0	1290	981.596	200.358	0.199697	4.68213e-06	0.000193822	3.39172e+07
	16	1291	2926	952.079	0.160676	6.81898e-05	3.44046e+07		16	1291	2926	952.122	128.209	0.160662	6.69446e-05	6.82575e-05	3.44046e+07
	16	2927	3760	918.695	0.186262	0.000255735	2.46841e+07		16	2927	3760	936.992	376.779	0.216714	2.06643e-06	0.000275992	2.4684e+07
	19	0	2112	891.979	0.164401	0.000193799	3.35911e+07		19	0	2112	901.184	314.416	0.162741	2.29725e-09	0.000253546	3.35911e+07
	19	2113	3737	895.715	0.188253	0.000199234	2.97682e+07		19	2113	3737	921.618	6472.36	0.225152	0.00011812	0.000238879	2.97682e+07
	18	0	1795	1006.92	0.334959	0.000238298	3.52887e+07		18	0	1795	1023.81	635.263	0.363452	4.99969e-05	0.000267808	3.52887e+07
	18	1796	3676	1076.73	0.242361	0.000285286	3.56446e+07		18	1796	3676	1076.69	129.335	0.24246	0.000284517	0.000285287	3.56446e+07
	18	3677	4150	931.835	0.310976	0.000332233	1.02955e+07		18	3677	4150	992.639	638.638	0.271536	6.85983e-05	0.000549117	1.02955e+07
	2a	0	1235	991.819	0.220442	0.000247061	3.48483e+07		2a	0	1235	1013.72	1708.14	0.26349	2.15472e-05	0.000467566	3.48483e+07
	2a	1236	3240	1139.9	0.125233	0.000247153	3.56979e+07		2a	1236	3240	1165.97	1587.99	0.104214	3.25984e-05	0.000387018	3.56979e+07
	2a	3241	5078	935.741	0.179063	0.000205983	3.49217e+07		2a	3241	5078	936.82	1647.93	0.213557	4.03092e-05	0.000248672	3.49217e+07
	2a	5079	5639	898.126	0.230938	0.000233065	1.25376e+07		2a	5079	5639	898.08	129.628	0.231002	0.000232335	0.000233169	1.25376e+07
	2b	0	1945	836.609	0.162755	0.000233252	3.54673e+07		2b	0	1945	836.494	1871.47	0.143223	8.79691e-05	0.000293522	3.54673e+07
	2b	1946	4214	1299.29	0.239605	0.0002333	3.60486e+07		2b	1946	4214	1299.38	130.992	0.239654	0.000232313	0.000233264	3.60486e+07
	2b	4215	6676	1307.84	0.186365	0.000232053	3.58544e+07		2b	4215	6676	1241.25	1304.25	0.15841	3.40177e-05	0.000283255	3.58544e+07
	2b	6677	7484	926.714	0.229566	0.000303023	2.47198e+07		2b	6677	7484	926.776	129.333	0.229633	0.000302012	0.000302943	2.47198e+07

## Sheet: Orangutan split
	Orangutan split
	Isolation model								Isolation with migration model
	chr	start	end	C	R	T	logL		chr	start	end	C	M	R	T1	T2	logL
	20	0	153	575.869	0.18958	0.000407286	2.95796e+07		20	0	153	575.865	131.695	0.189568	0.000407267	0.000407293	2.95796e+07
	20	154	510	573.115	0.388261	0.000393096	2.89793e+07		20	154	510	583.293	11100.5	0.384822	0.000278349	0.000538838	2.89793e+07
	20	511	857	550.913	0.742753	0.000410494	2.45715e+07		20	511	857	559.295	20771.7	0.724943	0.000293973	0.000581077	2.45715e+07
	21	0	271	475.159	0.281156	0.000582954	4.28681e+07		21	0	271	495.028	8615.55	0.273858	0.000393547	0.000977248	4.28681e+07
	21	272	713	522.95	0.435159	0.000411848	2.95666e+07		21	272	713	540.199	7383.28	0.421725	0.00025807	0.000693449	2.95666e+07
	21	714	759	442.509	0.599227	0.000304169	1.90056e+06		21	714	759	442.509	126.976	0.599228	0.00030406	0.00030417	1.90056e+06
	22	0	234	501.915	0.475549	0.000317915	4.24127e+07		22	0	234	505.35	395505	0.470712	0.000251909	0.000404018	4.24127e+07
	22	235	627	455.759	0.430546	0.000400123	2.80341e+07		22	235	627	466.311	3078.12	0.406751	0.000225273	0.000662925	2.80341e+07
	1	190	475	704.506	0.313039	0.000502516	2.92005e+07		1	190	475	726.12	45235.6	0.306766	0.000388295	0.00069362	2.92005e+07
	1	476	835	551.996	0.233266	0.000453435	2.96088e+07		1	476	835	572.83	176559	0.233572	0.000332048	0.000699191	2.96087e+07
	1	836	1098	734.952	0.215891	0.000437013	2.9407e+07		1	836	1098	775.428	89068	0.220592	0.000335378	0.000660895	2.9407e+07
	1	1099	1396	157.447	0.032414	0.000282751	2.90651e+07		1	1099	1396	157.627	2.09378e+07	0.0324133	0.000236054	0.000298588	2.90651e+07
	1	1397	1758	475.5	0.136176	0.000441064	2.9425e+07		1	1397	1758	483.021	28228.6	0.135312	0.000355304	0.000582155	2.9425e+07
	1	1759	1999	657.399	0.235388	0.000472936	2.92928e+07		1	1759	1999	679.314	1.50141e+06	0.237907	0.000363219	0.000654945	2.92928e+07
	1	2000	2272	639.149	0.246143	0.000485747	2.92865e+07		1	2000	2272	650.933	8.53605e+06	0.241771	0.000395406	0.000636176	2.92865e+07
	1	2273	2545	646.942	0.526407	0.000347901	2.90091e+07		1	2273	2545	662.537	4464.15	0.527634	0.000205918	0.00049798	2.90091e+07
	1	2977	3256	489.44	0.804358	0.000308876	1.43065e+07		1	2977	3256	494.812	1.58107e+06	0.793102	0.000233709	0.000430189	1.43064e+07
	3	0	116	709.321	0.269947	0.000484889	2.99901e+07		3	0	116	709.326	128.27	0.269941	0.000483571	0.000484891	2.99901e+07
	3	117	459	564.979	0.185134	0.000575776	2.96968e+07		3	117	459	609.044	3656.32	0.188308	0.000383061	0.000989571	2.96967e+07
	3	460	857	542.038	0.251339	0.000574349	2.96042e+07		3	460	857	570.351	3459.23	0.249815	0.000347797	0.000946817	2.96041e+07
	3	858	1153	733.748	0.48835	0.000483321	2.9163e+07		3	858	1153	777.453	3445.07	0.482098	0.000275009	0.000792638	2.9163e+07
	3	1154	1385	781.753	0.639322	0.000303361	2.88082e+07		3	1154	1385	793.098	30526.2	0.637633	0.000227133	0.000399818	2.88082e+07
	3	1386	1644	606.621	0.223494	0.000463246	2.97189e+07		3	1386	1644	626.548	5645.1	0.220937	0.000312602	0.000685753	2.97189e+07
	3	1645	1899	624.803	0.17052	0.000476159	2.92362e+07		3	1645	1899	624.801	127.778	0.170515	0.000476096	0.000476159	2.92362e+07
	3	1900	2259	570.195	0.159695	0.000516333	2.97056e+07		3	1900	2259	598.731	1.27614e+06	0.16137	0.000393573	0.000806685	2.97056e+07
	3	2260	2619	609.142	0.370358	0.000492473	2.94835e+07		3	2260	2619	638.238	73960.9	0.363258	0.000346091	0.000810669	2.94834e+07
	3	2620	2712	495.739	0.546662	0.00042332	6.33218e+06		3	2620	2712	502.765	9.86021e+07	0.539899	0.000333678	0.000570782	6.33217e+06
	5	0	183	491.353	0.289685	0.000600725	3.11574e+07		5	0	183	491.344	128.571	0.289667	0.000600681	0.000600726	3.11574e+07
	5	184	600	494.431	0.160668	0.000493483	2.98274e+07		5	184	600	504.622	1.10498e+07	0.158954	0.000411793	0.000681983	2.98274e+07
	5	601	835	495.708	0.116522	0.000472947	2.93038e+07		5	601	835	520.407	18561.6	0.122611	0.000353774	0.000671904	2.93038e+07
	5	836	1119	654.237	0.232313	0.000453938	2.96408e+07		5	836	1119	692.402	1423.58	0.239185	0.00020904	0.00074002	2.96407e+07
	5	1120	1439	650.201	0.143199	0.000535649	3.04726e+07		5	1120	1439	668.982	117552	0.14204	0.000431288	0.000711428	3.04726e+07
	5	1440	1670	605.48	0.138976	0.000442655	2.93604e+07		5	1440	1670	637.586	227.612	0.139019	2.72609e-12	0.000661957	2.93603e+07
	5	1671	1907	653.14	0.305078	0.000410515	2.90458e+07		5	1671	1907	675.862	2744.24	0.296732	0.000226067	0.000644125	2.90458e+07
	5	1908	2210	640.022	0.322901	0.00050559	2.92963e+07		5	1908	2210	640.024	130.749	0.3229	0.000505104	0.000505598	2.92963e+07
	5	2211	2382	487.833	0.363499	0.000462625	9.94121e+06		5	2211	2382	493.88	625294	0.35355	0.00037434	0.000614137	9.94121e+06
	4	0	149	516.441	0.26128	0.00049814	3.11539e+07		4	0	149	530.636	828.247	0.261797	0.000226367	0.000603836	3.11539e+07
	4	150	547	542.338	0.275745	0.000521619	2.96987e+07		4	150	547	559.926	2.91914e+07	0.270426	0.000389536	0.000783747	2.96987e+07
	4	548	990	491.876	0.165415	0.000553884	2.99815e+07		4	548	990	513.528	3567.35	0.165797	0.000343941	0.000889657	2.99815e+07
	4	991	1293	468.87	0.115001	0.000520653	2.94429e+07		4	991	1293	494.709	59975.5	0.121573	0.000412485	0.000760467	2.94429e+07
	4	1294	1587	611.077	0.167011	0.000509989	2.95556e+07		4	1294	1587	636.46	3585.04	0.166252	0.00035347	0.000752656	2.95556e+07
	4	1946	2297	600.514	0.199946	0.00053492	2.98016e+07		4	1946	2297	615.191	78846	0.19611	0.000440729	0.000705199	2.98016e+07
	4	2298	2690	600.881	0.25271	0.000560759	2.97658e+07		4	2298	2690	619.731	270742	0.246018	0.000441705	0.000791788	2.97657e+07
	4	2691	3062	504.238	0.310175	0.000495749	2.85552e+07		4	2691	3062	525.695	4565.37	0.30565	0.000288048	0.000835056	2.85552e+07
	7	0	332	413.063	0.537843	0.000373812	3.11734e+07		7	0	332	421.121	4789.81	0.527728	0.000212173	0.000603885	3.11733e+07
	7	333	711	572.902	0.271386	0.000437192	2.9679e+07		7	333	711	596.667	1202.52	0.274154	0.000166293	0.000682778	2.96789e+07
	7	712	976	610.935	0.211539	0.00044909	2.93853e+07		7	712	976	628.763	2.82631e+06	0.211451	0.000349927	0.000623938	2.93853e+07
	7	977	1180	573.386	0.101353	0.00044989	2.93925e+07		7	977	1180	609.114	7.07319e+08	0.106799	0.000376179	0.000699885	2.93925e+07
	7	1181	1449	632.483	0.199645	0.000434166	2.9491e+07		7	1181	1449	654.835	4.20448e+06	0.199278	0.000331943	0.000646639	2.9491e+07
	7	1450	1766	615.342	0.192183	0.000503381	2.94768e+07		7	1450	1766	667.05	1998.34	0.197418	0.000288987	0.000839637	2.94768e+07
	7	1767	2260	485.406	0.307365	0.000461395	2.95441e+07		7	1767	2260	494.864	240288	0.303218	0.000346897	0.000656503	2.95441e+07
	7	2261	2299	532.45	0.23075	0.000563239	2.00756e+06		7	2261	2299	532.45	131.308	0.230749	0.000563046	0.000563244	2.00756e+06
	6	0	153	539.352	0.376109	0.000444286	3.04566e+07		6	0	153	554.399	9189.01	0.370811	0.000285601	0.000664988	3.04565e+07
	6	154	483	319.708	0.0790558	0.000371042	2.91182e+07		6	154	483	308.512	2.10106e+07	0.0735046	0.000285667	0.00056083	2.91182e+07
	6	484	798	511.669	0.139034	0.000407421	2.94823e+07		6	484	798	549.187	9.84988e+06	0.146235	0.000314439	0.000768444	2.94823e+07
	6	799	1065	562.501	0.124848	0.000517377	2.93973e+07		6	799	1065	588.441	18016	0.126642	0.000367107	0.000768926	2.93973e+07
	6	1066	1352	639.287	0.150333	0.000479039	2.94617e+07		6	1066	1352	678.017	3.01056e+07	0.152299	0.000387384	0.000762572	2.94617e+07
	6	1353	1593	714.749	0.173187	0.000500615	2.92606e+07		6	1353	1593	748.166	5.28573e+07	0.172811	0.000406898	0.000720514	2.92606e+07
	6	1594	1832	661.889	0.227637	0.000494902	2.92974e+07		6	1594	1832	689.39	16331.4	0.22571	0.000357786	0.000741654	2.92974e+07
	6	1833	2216	546.911	0.414484	0.000454203	2.84243e+07		6	1833	2216	561.895	17977.3	0.407017	0.000306519	0.000692261	2.84243e+07
	9	0	290	459.707	0.296765	0.000473444	4.25765e+07		9	0	290	467.658	20030.2	0.293445	0.000334736	0.000666641	4.25765e+07
	9	291	575	661.899	0.209606	0.000547892	2.98116e+07		9	291	575	698.619	9561.41	0.205224	0.000387676	0.000857991	2.98116e+07
	9	576	832	643.771	0.175611	0.000465153	2.91562e+07		9	576	832	673.109	4.74916e+06	0.176193	0.000369762	0.000700983	2.91562e+07
	9	833	1102	529.35	0.130706	0.000442501	2.91216e+07		9	833	1102	572.699	3574.82	0.144683	0.000253975	0.000735382	2.91216e+07
	9	1103	1427	606.368	0.304626	0.000495937	2.94986e+07		9	1103	1427	625.681	3391.43	0.300323	0.000311076	0.000704558	2.94986e+07
	8	0	211	460.315	0.288431	0.000613976	3.12448e+07		8	0	211	474.151	6897.34	0.281998	0.000410393	0.000930384	3.12448e+07
	8	212	533	530.131	0.211769	0.000502165	2.9282e+07		8	212	533	530.132	131.359	0.211769	0.000502121	0.000502166	2.9282e+07
	8	534	830	390.529	0.0906558	0.000435423	2.95255e+07		8	534	830	419.542	4.33895e+07	0.0979271	0.000341356	0.000773914	2.95254e+07
	8	831	1150	664.664	0.274403	0.000534279	2.96758e+07		8	831	1150	687.913	4186.81	0.276109	0.000358531	0.000756674	2.96758e+07
	8	1151	1388	709.723	0.26579	0.000499486	2.93089e+07		8	1151	1388	740.765	4.08222e+07	0.267499	0.000390031	0.000712194	2.93089e+07
	8	1389	1734	619.195	0.296254	0.000502266	2.95557e+07		8	1389	1734	641.757	10629.8	0.291728	0.000347645	0.000765704	2.95556e+07
	8	1735	2050	533.75	0.333351	0.000519453	2.40174e+07		8	1735	2050	545.237	92580.6	0.327634	0.000396954	0.000717989	2.40173e+07
	Un	0	675	166.195	0.0732423	8.86959e-05	2.99655e+07		Un	0	675	165.022	33514.5	0.0724914	9.47913e-05	0.000500892	2.99654e+07
	Un	676	2676	137.957	0.195577	0.000173026	3.15929e+07		Un	676	2676	137.693	1707.36	0.199062	1.167e-13	0.000284886	3.15929e+07
	Un	2677	4574	147.27	0.196207	6.78135e-05	2.76057e+07		Un	2677	4574	147.167	1626.47	0.193546	8.3924e-14	0.000115617	2.76057e+07
	X	0	402	270.954	0.0543395	0.000381465	2.91198e+07		X	0	402	270.956	150.354	0.0543388	0.000356461	0.000381542	2.91198e+07
	X	403	626	707.291	0.31442	0.000392631	2.90936e+07		X	403	626	736.984	3203.37	0.320975	0.000226107	0.000555885	2.90935e+07
	X	627	939	178.904	0.03246	0.000381661	2.90122e+07		X	627	939	179.65	5.61678e+07	0.0324461	0.000254966	0.00041711	2.90122e+07
	X	940	1295	565.048	0.0927161	0.00057199	2.95381e+07		X	940	1295	585.209	5.40693e+06	0.0924126	0.000465242	0.000785481	2.9538e+07
	X	1541	1827	381.831	0.0658276	0.000389727	2.92128e+07		X	1541	1827	405.507	9.87602e+07	0.0709127	0.000315689	0.000460091	2.92127e+07
	X	1828	2120	742.621	0.42693	0.000404985	2.91188e+07		X	1828	2120	758.229	14622.5	0.418824	0.000294977	0.000554858	2.91188e+07
	X	2121	2186	843.729	0.951527	0.000168873	5.694e+06		X	2121	2186	848.719	127358	0.962765	0.000136088	0.000200131	5.694e+06
	11	0	320	473.343	0.443998	0.000350253	3.31015e+07		11	0	320	477.256	166302	0.44073	0.000282298	0.000448945	3.31015e+07
	11	321	615	608.666	0.178095	0.000508699	2.93553e+07		11	321	615	631.529	1.31442e+09	0.177607	0.000397167	0.000740783	2.93552e+07
	11	616	947	481.162	0.11164	0.000172907	2.91297e+07		11	616	947	522.347	11007.4	0.121196	9.04072e-05	0.000516678	2.91297e+07
	11	948	1214	582.721	0.154175	0.000430907	2.94401e+07		11	948	1214	608.218	1.85544e+08	0.156438	0.000342012	0.000659448	2.94401e+07
	11	1215	1518	561.401	0.163859	0.000519207	2.94761e+07		11	1215	1518	585.043	6389.47	0.163248	0.000355974	0.000786915	2.94761e+07
	11	1519	1759	669.473	0.405707	0.000481706	2.92319e+07		11	1519	1759	669.479	131.011	0.405702	0.000481039	0.000481719	2.92319e+07
	11	1760	1803	532.575	0.970775	0.000419166	2.86329e+06		11	1760	1803	537.561	13221.1	0.95804	0.000301318	0.000561739	2.86329e+06
	10	0	218	517.548	0.380765	0.000521878	3.07778e+07		10	0	218	517.555	127.104	0.380786	0.000521666	0.000521873	3.07778e+07
	10	219	575	493.892	0.160224	0.000478329	2.95526e+07		10	219	575	507.209	6.98661e+07	0.159671	0.000368544	0.00067851	2.95526e+07
	10	576	913	558.653	0.204818	0.000460595	2.96821e+07		10	576	913	579.131	12414.4	0.209466	0.000333479	0.000664027	2.9682e+07
	10	914	1248	558.452	0.151556	0.000496705	2.95904e+07		10	914	1248	558.453	130.764	0.151557	0.000496702	0.000496707	2.95904e+07
	10	1249	1562	616.561	0.326298	0.000425962	2.91706e+07		10	1249	1562	633.957	8449.44	0.32625	0.000294762	0.000603214	2.91706e+07
	10	1563	1850	549.529	0.333576	0.000503293	2.91514e+07		10	1563	1850	563.796	281508	0.328757	0.000384924	0.000721844	2.91514e+07
	10	1851	1880	414.212	0.341772	0.000664517	629913		10	1851	1880	414.211	131.228	0.341772	0.00066427	0.000664515	629913
	13	0	185	420.067	0.273271	0.000357768	4.25437e+07		13	0	185	428.951	1.60005e+09	0.271881	0.000255054	0.000561853	4.25437e+07
	13	186	478	630.054	0.30627	0.000465808	2.94228e+07		13	186	478	659.187	10029	0.303434	0.000304855	0.000760298	2.94228e+07
	13	814	1157	518.317	0.152905	0.000502993	2.97741e+07		13	814	1157	547.317	2517.07	0.156199	0.000270392	0.000839844	2.97741e+07
	13	1158	1427	561.043	0.264756	0.00053783	2.92573e+07		13	1158	1427	579.457	7686.52	0.258046	0.00037194	0.000811918	2.92573e+07
	13	1428	1458	599.947	0.7915	0.000400156	1.25961e+06		13	1428	1458	602.003	2.1091e+07	0.784199	0.00035884	0.000447162	1.25961e+06
	12	0	153	530.28	0.401935	0.000397843	3.05241e+07		12	0	153	530.292	130.703	0.401908	0.000396884	0.000397876	3.05241e+07
	12	154	414	650.18	0.255066	0.000457812	2.93448e+07		12	154	414	669.985	1.33835e+06	0.254672	0.000357467	0.000635623	2.93448e+07
	12	415	739	618.794	0.269942	0.000430712	2.93163e+07		12	415	739	630.11	32899.4	0.272205	0.000341378	0.000544019	2.93163e+07
	12	740	973	642.713	0.181791	0.000474968	2.94856e+07		12	740	973	653.65	1108.97	0.188799	0.000238789	0.000576746	2.94855e+07
	12	974	1261	597.453	0.238336	0.000512161	2.95479e+07		12	974	1261	610.701	9332.08	0.23755	0.00037005	0.000693029	2.95479e+07
	12	1262	1715	533.868	0.354526	0.000451228	2.92779e+07		12	1262	1715	533.867	131.473	0.354524	0.00045108	0.000451228	2.92779e+07
	12	1716	1860	416.379	0.506378	0.000404918	7.25592e+06		12	1716	1860	420.729	2353.96	0.490145	0.000187564	0.000618684	7.25591e+06
	15	0	276	433.295	0.271786	0.000430993	4.26118e+07		15	0	276	450.296	8198.06	0.267615	0.000262287	0.000800898	4.26117e+07
	15	277	535	602.595	0.224616	0.00044152	2.91802e+07		15	277	535	623.808	15372.6	0.228243	0.000324503	0.000622634	2.91802e+07
	15	536	785	586.995	0.335869	0.000330981	2.90141e+07		15	536	785	596.827	3786.46	0.332813	0.00018455	0.000466534	2.90141e+07
	15	786	1154	588.482	0.40761	0.000481613	2.94846e+07		15	786	1154	604.423	9980.23	0.393241	0.000343398	0.000701391	2.94846e+07
	15	1155	1204	499.48	0.357085	0.000472506	4.94991e+06		15	1155	1204	503.109	517239	0.355206	0.000400362	0.00055285	4.94991e+06
	14	0	231	481.984	0.226866	0.000432417	4.25983e+07		14	0	231	491.066	6894.87	0.22315	0.000295904	0.000620695	4.25983e+07
	14	232	606	584.668	0.241811	0.000512847	2.9597e+07		14	232	606	606.53	52367	0.235	0.000378156	0.000793686	2.9597e+07
	14	607	827	606.227	0.181182	0.000412712	2.9048e+07		14	607	827	630.823	4.04806e+06	0.1836	0.000322882	0.000624714	2.90479e+07
	14	828	1074	598.154	0.25584	0.000482088	2.93323e+07		14	828	1074	615.097	517372	0.252387	0.000374392	0.000692982	2.93323e+07
	14	1075	1314	527.591	0.358847	0.000427207	1.97735e+07		14	1075	1314	540.164	1.48282e+06	0.351539	0.000321826	0.000628903	1.97735e+07
	17	0	219	435.741	0.441853	0.000412796	3.08093e+07		17	0	219	435.743	130.166	0.441846	0.000412245	0.000412843	3.08093e+07
	17	220	518	611.724	0.357586	0.000409169	2.91881e+07		17	220	518	620.975	1.00916e+06	0.354448	0.000324129	0.000533937	2.91881e+07
	17	519	963	562.672	0.954992	0.000283756	2.91676e+07		17	519	963	569.468	2.11428e+06	0.936666	0.00020971	0.000399494	2.91676e+07
	17	964	1085	463.954	0.62501	0.000413397	8.39791e+06		17	964	1085	470.786	2.52198e+06	0.612714	0.000314709	0.000587684	8.39791e+06
	16	0	222	501.537	0.455024	0.000387153	3.07946e+07		16	0	222	509.979	175.39	0.452957	2.74144e-11	0.000487272	3.07946e+07
	16	223	547	469.008	0.166692	0.000450696	2.89931e+07		16	223	547	484.922	2.66449e+07	0.172275	0.000348716	0.000612402	2.89931e+07
	16	548	861	593.776	0.381906	0.000411693	2.9344e+07		16	548	861	609.972	795.382	0.390233	0.000187565	0.000459787	2.93439e+07
	19	0	413	396.704	0.567756	0.000371004	3.15972e+07		19	0	413	399.521	1368.62	0.566252	0.000200647	0.000426371	3.15972e+07
	19	414	1022	396.721	0.306987	0.000457785	2.94495e+07		19	414	1022	401.493	33249	0.305206	0.000335797	0.000603725	2.94495e+07
	19	1023	1458	420.466	0.560193	0.000294263	1.58742e+07		19	1023	1458	422.827	25743.9	0.557317	0.000229535	0.00036843	1.58742e+07
	18	0	184	518.657	0.203632	0.000493182	4.2442e+07		18	0	184	537.581	8214.07	0.20603	0.000336797	0.000741799	4.2442e+07
	18	185	515	574.253	0.224202	0.000457064	2.96968e+07		18	185	515	591.864	24165.5	0.221752	0.000343968	0.000675236	2.96968e+07
	18	516	768	661.189	0.162647	0.000516226	2.91885e+07		18	516	768	712.395	1.5255e+07	0.165728	0.000395562	0.000855214	2.91884e+07
	18	769	1119	538.124	0.284539	0.000620635	2.98964e+07		18	769	1119	538.124	246.758	0.284535	0.000620365	0.000620636	2.98964e+07
	18	1120	1127	185.531	0.0444089	0.000546319	631884		18	1120	1127	185.553	220.453	0.0444144	0.000456723	0.000546589	631884
	2a	0	202	360.461	0.118842	0.000392137	3.44939e+07		2a	0	202	395.48	2.26884e+08	0.136427	0.000277794	0.000764534	3.44939e+07
	2a	203	549	558.048	0.22163	0.00044545	2.95213e+07		2a	203	549	585.435	1.74091e+09	0.220459	0.000338751	0.000755793	2.95212e+07
	2a	550	801	716.228	0.288798	0.000441824	2.95401e+07		2a	550	801	747.863	128536	0.284456	0.000327789	0.000687394	2.954e+07
	2a	802	1124	646.601	0.325323	0.000481872	2.93465e+07		2a	802	1124	659.832	5146.39	0.335298	0.000317851	0.000679167	2.93465e+07
	2a	1125	1494	598.96	0.31903	0.000467181	2.92915e+07		2a	1125	1494	616.244	8.62898e+07	0.314807	0.000358184	0.000674134	2.92915e+07
	2a	1495	1587	485.422	0.253395	0.000675895	6.54078e+06		2a	1495	1587	510.268	5125.45	0.250929	0.000475451	0.00105813	6.54077e+06
	2b	0	229	395.979	0.182587	0.000576142	3.48759e+07		2b	0	229	405.528	4.12253e+06	0.181921	0.000427614	0.000803671	3.48759e+07
	2b	230	486	643.625	0.211583	0.00050298	2.93807e+07		2b	230	486	670.823	16978.1	0.211157	0.000371276	0.000763017	2.93807e+07
	2b	487	743	726.089	0.258903	0.000408449	2.92162e+07		2b	487	743	744.67	3549.33	0.250048	0.000281225	0.000529111	2.92162e+07
	2b	744	1041	685.159	0.240819	0.000490232	2.94905e+07		2b	744	1041	709.238	4324.63	0.23218	0.000340158	0.000695393	2.94905e+07
	2b	1042	1312	715.058	0.297439	0.000453145	2.93295e+07		2b	1042	1312	736.348	47848.3	0.295788	0.000352412	0.000621902	2.93295e+07
	2b	1313	1611	579.275	0.350735	0.00044738	2.9358e+07		2b	1313	1611	579.274	128.413	0.35073	0.000447377	0.000447383	2.9358e+07
	2b	1612	1742	546.789	0.433466	0.00043785	8.33902e+06		2b	1612	1742	558.332	6830.48	0.428272	0.000290326	0.000637804	8.33901e+06

## Sheet: Human-bonobo split
	Human/bonobo split
	Isolation model									Isolation with migration model
	chr	chunk.start	chunk.end	B	C	R	Tsplit	logL		chr	chunk.start	chunk.end	B	C	M	R	Tmigb	Tsplit	logL		B statistics is the mean B statistics for the 10 Mbp chunks fromMcVicker et al
	chr1	1	347	0.872407	143.19	0.00697193	0.00357645	2.11168e+07		chr1	1	347	0.872407	225.172	2859.43	0.0173008	0.00328471	0.00556686	2.11168e+07
	chr1	348	575	0.766747	100.941	0.00299289	0.00311781	2.1805e+07		chr1	348	575	0.766747	100.941	59.3161	0.0029929	0.00311745	0.00311782	2.1805e+07
	chr1	576	787	0.599386	409.824	0.0205785	0.00337361	2.21474e+07		chr1	576	787	0.599386	529.04	1141.1	0.025296	0.00292539	0.00519569	2.21474e+07
	chr1	788	938	0.604899	463.362	0.019452	0.00314846	2.18436e+07		chr1	788	938	0.604899	872.257	1093.31	0.0326908	0.00290604	0.00654458	2.18436e+07
	chr1	939	1124	0.517493	622.976	0.0529283	0.00312261	2.25569e+07		chr1	939	1124	0.517493	656.474	62.581	0.0533603	0.00190121	0.00332811	2.25569e+07
	chr1	1125	1244	0.696933	487.67	0.07237	0.0036839	2.16152e+07		chr1	1125	1244	0.696933	741.295	699.57	0.0796837	0.00310312	0.00611881	2.16152e+07
	chr1	1245	1339	0.809582	557.263	0.0489789	0.00362534	2.11469e+07		chr1	1245	1339	0.809582	925.038	521.33	0.0690634	0.00302861	0.00600334	2.11468e+07
	chr1	1340	1463	0.758615	515.546	0.0585277	0.00385654	2.08768e+07		chr1	1340	1463	0.758615	989.013	346.733	0.11182	0.00314431	0.00689761	2.08767e+07
	chr1	1464	1612	0.788894	639.425	0.0463508	0.00333284	2.19091e+07		chr1	1464	1612	0.788894	1221.84	1009.07	0.0730982	0.00302416	0.0061912	2.1909e+07
	chr1	1613	1759	0.725377	440.085	0.0548487	0.0037348	2.15534e+07		chr1	1613	1759	0.725377	652.5	1097.66	0.0646277	0.00325943	0.00644095	2.15534e+07
	chr1	1760	1940	0.801756	126.805	0.00291174	0.00277407	2.13625e+07		chr1	1760	1940	0.801756	126.806	51.5044	0.00291182	0.00276748	0.00277408	2.13625e+07
	chr1	1941	2265	0.673975	95.6264	0.00212955	0.00271061	2.15309e+07		chr1	1941	2265	0.673975	95.6265	16.9895	0.00212956	0.00261355	0.00271066	2.15309e+07
	chr1	2266	2436	0.977156	377.983	0.0189092	0.00316782	2.18912e+07		chr1	2266	2436	0.977156	542.999	720.675	0.0266486	0.00268111	0.00525172	2.18912e+07
	chr1	2437	2568	0.997091	525.513	0.0297853	0.0034405	2.23037e+07		chr1	2437	2568	0.997091	810.342	676.322	0.0445055	0.00293339	0.00553013	2.23037e+07
	chr1	2569	2694	0.731191	618.625	0.0373662	0.00347105	2.12726e+07		chr1	2569	2694	0.731191	1108.08	808.723	0.0529202	0.00311483	0.00616202	2.12726e+07
	chr1	2695	2842	0.606834	427.301	0.0488862	0.00412117	2.18244e+07		chr1	2695	2842	0.606834	768.789	513.746	0.0690939	0.00355216	0.00783829	2.18243e+07
	chr1	2843	2976	0.817269	544.6	0.0533304	0.00343636	2.0818e+07		chr1	2843	2976	0.817269	979.06	811.278	0.0728261	0.00304574	0.00637422	2.0818e+07
	chr1	2977	3072	0.647895	507.037	0.102876	0.00353573	2.08394e+07		chr1	2977	3072	0.647895	861.512	517.922	0.127331	0.00290323	0.00636581	2.08393e+07
	chr1	3073	3192	0.788495	474.887	0.0607076	0.00347352	2.1231e+07		chr1	3073	3192	0.788495	1044.24	626.995	0.100622	0.003104	0.00758158	2.12309e+07
	chr1	3193	3322	0.757519	408.083	0.22116	0.00371799	2.12752e+07		chr1	3193	3322	0.757519	825.693	1586.87	0.21425	0.00362148	0.0093874	2.12751e+07
	chr1	3323	3521	0.790134	300.083	0.224906	0.00363304	2.14313e+07		chr1	3323	3521	0.790134	339.899	1496.01	0.203595	0.00290076	0.00528513	2.14313e+07
	chr1	3522	3540	0.807838	185.778	0.352185	0.00226594	554646		chr1	3522	3540	0.807838	185.998	72.3305	0.351355	0.00164224	0.00229967	554646
	chr2	1	156	0.934995	304.867	0.0941964	0.00432187	2.07814e+07		chr2	1	156	0.934995	421.866	1014.35	0.103763	0.00358322	0.00765146	2.07814e+07
	chr2	157	271	0.887244	417.61	0.116358	0.00399306	2.17555e+07		chr2	157	271	0.887244	732.089	408.197	0.134363	0.00324992	0.00746276	2.17554e+07
	chr2	272	358	0.626978	460.937	0.0200746	0.00342718	2.11625e+07		chr2	272	358	0.626978	857.68	485.255	0.0340283	0.00298417	0.0067566	2.11624e+07
	chr2	359	511	0.762422	458.164	0.0321401	0.00444342	2.14472e+07		chr2	359	511	0.762422	855.35	355.173	0.0532434	0.0037828	0.00734655	2.14472e+07
	chr2	512	643	0.81598	481.691	0.0275987	0.00432808	2.12231e+07		chr2	512	643	0.81598	535.164	988.734	0.027526	0.00376659	0.00519694	2.12231e+07
	chr2	644	767	0.784483	511.921	0.0220015	0.00378721	2.10904e+07		chr2	644	767	0.784483	537.793	19.8533	0.0234322	0.00189738	0.00405928	2.10904e+07
	chr2	768	909	0.651127	534.799	0.0469201	0.00350884	2.16683e+07		chr2	768	909	0.651127	700.879	349.765	0.0575751	0.00268895	0.00485774	2.16683e+07
	chr2	910	1052	0.771527	402.443	0.0371916	0.00374714	2.13113e+07		chr2	910	1052	0.771527	696.998	483.47	0.0601907	0.00316432	0.00688527	2.13112e+07
	chr2	1053	1375	0.792957	105.891	0.00367056	0.0028444	2.14869e+07		chr2	1053	1375	0.792957	105.891	44.2701	0.00367051	0.00284428	0.00284438	2.14869e+07
	chr2	1376	1583	0.437197	275.895	0.260195	0.00346564	2.10458e+07		chr2	1376	1583	0.437197	285.121	61.0615	0.244094	0.00157442	0.0038661	2.10458e+07
	chr2	1584	1778	0.819232	300.158	0.360011	0.00397131	2.14401e+07		chr2	1584	1778	0.819232	357.494	502.736	0.282527	0.00294644	0.00595749	2.144e+07
	chr2	1779	2038	0.831816	227.458	0.014667	0.00388086	2.16269e+07		chr2	1779	2038	0.831816	237.319	13.5327	0.0152942	0.00188994	0.00404555	2.16269e+07
	chr2	2039	2137	0.838819	412.76	0.0259309	0.00343473	2.06385e+07		chr2	2039	2137	0.838819	938.845	353.915	0.0565208	0.00292445	0.00747387	2.06384e+07
	chr2	2138	2232	0.815535	555.002	0.0589391	0.00371655	2.07145e+07		chr2	2138	2232	0.815535	1035.46	905.607	0.095784	0.00334721	0.00726552	2.07145e+07
	chr2	2233	2336	0.785065	621.349	0.0437078	0.00333516	2.12604e+07		chr2	2233	2336	0.785065	740.554	439.827	0.0498895	0.00260783	0.00427649	2.12604e+07
	chr2	2337	2460	0.74924	496.274	0.0399627	0.00335684	2.08902e+07		chr2	2337	2460	0.74924	775.529	603.891	0.0561468	0.0028064	0.00567858	2.08902e+07
	chr2	2461	2566	0.638656	538.745	0.0307094	0.00352859	2.06081e+07		chr2	2461	2566	0.638656	615.405	45.4663	0.0379461	0.00212745	0.003995	2.06081e+07
	chr2	2567	2688	0.577915	536.744	0.037828	0.00346836	2.1069e+07		chr2	2567	2688	0.577915	927.852	1856.1	0.0510282	0.00323285	0.00660733	2.1069e+07
	chr2	2689	2790	0.710913	602.044	0.0596554	0.00326088	2.11133e+07		chr2	2689	2790	0.710913	1099.88	760.711	0.0872062	0.0028479	0.00605565	2.11133e+07
	chr2	2791	2945	0.678554	541.08	0.0503379	0.00367991	2.08311e+07		chr2	2791	2945	0.678554	994.744	446.167	0.0829393	0.0030972	0.00652307	2.0831e+07
	chr2	2946	3028	0.578777	489.316	0.0879377	0.00384354	2.07021e+07		chr2	2946	3028	0.578777	643.552	450.544	0.0941584	0.00297546	0.00560109	2.0702e+07
	chr2	3029	3168	0.724418	382.597	0.0634074	0.00398155	2.12742e+07		chr2	3029	3168	0.724418	568.613	775.167	0.0687697	0.00340455	0.00686138	2.12742e+07
	chr2	3169	3283	0.843951	291.533	0.174262	0.00443261	1.0776e+07		chr2	3169	3283	0.843951	337.792	2773.25	0.161047	0.00369843	0.00655946	1.0776e+07
	chr3	1	143	0.933383	297.516	0.328819	0.00435384	2.1178e+07		chr3	1	143	0.933383	368.882	624.956	0.253376	0.00337803	0.00680678	2.11779e+07
	chr3	144	298	0.78641	490.403	0.122826	0.00355675	2.14284e+07		chr3	144	298	0.78641	657.027	700.07	0.112212	0.00290183	0.00546033	2.14283e+07
	chr3	299	410	0.883857	411.173	0.0342342	0.00409107	2.1577e+07		chr3	299	410	0.883857	574.889	531.873	0.0488389	0.00337652	0.00609006	2.1577e+07
	chr3	411	552	0.744034	574.818	0.0197426	0.00360419	2.22009e+07		chr3	411	552	0.744034	901.441	692.733	0.02808	0.00317964	0.00600332	2.22009e+07
	chr3	553	740	0.430197	868.68	0.0252497	0.00334406	2.16455e+07		chr3	553	740	0.430197	868.667	46.3417	0.0252491	0.00334352	0.00334406	2.16455e+07
	chr3	741	849	0.47121	509.034	0.019731	0.00362458	2.08705e+07		chr3	741	849	0.47121	888.249	519.601	0.0311937	0.00313687	0.00651158	2.08705e+07
	chr3	850	938	0.869381	465.131	0.040473	0.0041096	2.06709e+07		chr3	850	938	0.869381	740.834	368.619	0.0646703	0.00335583	0.00658242	2.06709e+07
	chr3	939	1115	0.88352	430.296	0.0520841	0.00396585	2.06389e+07		chr3	939	1115	0.88352	1030.95	1350.77	0.0875093	0.00390244	0.0138447	2.06389e+07
	chr3	1116	1301	0.773918	423.009	0.0417506	0.00423648	2.1431e+07		chr3	1116	1301	0.773918	741.015	694.229	0.0617467	0.00374727	0.00797325	2.14309e+07
	chr3	1302	1455	0.76651	381.876	0.02768	0.00371444	2.13789e+07		chr3	1302	1455	0.76651	590.94	2576.44	0.0375099	0.00342345	0.00669333	2.13789e+07
	chr3	1456	1569	0.730897	537.921	0.051044	0.00374406	2.07178e+07		chr3	1456	1569	0.730897	1212.99	455.628	0.0953779	0.00327284	0.0070184	2.07177e+07
	chr3	1570	1700	0.775696	552.644	0.0236891	0.00348671	2.11944e+07		chr3	1570	1700	0.775696	738.986	791.525	0.0337152	0.00292539	0.00486986	2.11944e+07
	chr3	1701	1865	0.679852	598.686	0.0288739	0.00357716	2.1486e+07		chr3	1701	1865	0.679852	1288.52	712.765	0.0502481	0.0032956	0.00719418	2.1486e+07
	chr3	1866	1995	0.670418	476.079	0.0290707	0.00367634	2.13303e+07		chr3	1866	1995	0.670418	825.331	353.416	0.0544196	0.00298053	0.00631348	2.13302e+07
	chr3	1996	2122	0.813407	516.644	0.0429471	0.00343342	2.10573e+07		chr3	1996	2122	0.813407	831.809	1284.19	0.0543905	0.00308958	0.0060447	2.10573e+07
	chr3	2123	2284	0.766665	440.605	0.0347684	0.00403659	2.14865e+07		chr3	2123	2284	0.766665	692.569	487.427	0.0508895	0.00337331	0.00653976	2.14864e+07
	chr3	2285	2414	0.829408	470.315	0.132323	0.00382423	2.17468e+07		chr3	2285	2414	0.829408	698.856	648.153	0.146931	0.00312639	0.00644639	2.17468e+07
	chr3	2415	2530	0.851706	425.874	0.150191	0.00349605	2.12047e+07		chr3	2415	2530	0.851706	574.278	402.711	0.130296	0.00262807	0.00541255	2.12046e+07
	chr3	2531	2701	0.758558	283.119	0.377483	0.00342645	1.67593e+07		chr3	2531	2701	0.758558	284.462	13.1979	0.389069	0.00234582	0.00344687	1.67593e+07
	chr4	1	282	0.895393	255.007	0.0308749	0.00463261	2.15769e+07		chr4	1	282	0.895393	322.822	9088.09	0.0419659	0.00405968	0.00674271	2.15768e+07
	chr4	283	427	0.890525	436.054	0.0723537	0.00422086	2.14187e+07		chr4	283	427	0.890525	828.337	463.434	0.111198	0.00358478	0.00804733	2.14187e+07
	chr4	428	533	0.905518	399.742	0.0722283	0.00399883	2.14073e+07		chr4	428	533	0.905518	569.959	2783.22	0.0766306	0.00359776	0.0069184	2.14072e+07
	chr4	534	667	0.871398	409.898	0.0463154	0.00374218	2.14465e+07		chr4	534	667	0.871398	691.886	1027.47	0.0587364	0.00334654	0.0074869	2.14464e+07
	chr4	668	826	0.696024	405.969	0.019151	0.00360845	2.15014e+07		chr4	668	826	0.696024	733.789	2627.02	0.0289808	0.00344616	0.00723514	2.15013e+07
	chr4	827	1039	0.681951	323.175	0.0459433	0.00404272	2.14364e+07		chr4	827	1039	0.681951	452.436	458.405	0.0578779	0.00321211	0.00675101	2.14363e+07
	chr4	1040	1273	0.902498	362.15	0.029849	0.00352849	2.16501e+07		chr4	1040	1273	0.902498	626.163	771.613	0.0396332	0.00311514	0.00724643	2.165e+07
	chr4	1274	1398	0.730979	551.001	0.0488984	0.00343972	2.1039e+07		chr4	1274	1398	0.730979	914.077	2809.65	0.0599653	0.00323573	0.00691239	2.1039e+07
	chr4	1399	1551	0.747046	490.028	0.0521419	0.0037242	2.15157e+07		chr4	1399	1551	0.747046	946.419	406.205	0.0860104	0.0031054	0.00690215	2.15157e+07
	chr4	1552	1710	0.869012	537.834	0.0407809	0.00362596	2.15805e+07		chr4	1552	1710	0.869012	894.528	971.015	0.0531472	0.00323894	0.00612481	2.15805e+07
	chr4	1711	1872	0.836005	484.334	0.0495995	0.00358604	2.1215e+07		chr4	1711	1872	0.836005	936.798	1084.33	0.070134	0.00332694	0.00764966	2.12149e+07
	chr4	1873	2005	0.843685	469.646	0.0309382	0.00341717	2.12034e+07		chr4	1873	2005	0.843685	554.374	1432.33	0.0315672	0.00301457	0.00455296	2.12034e+07
	chr4	2006	2162	0.761022	464.165	0.0403451	0.00394364	2.13386e+07		chr4	2006	2162	0.761022	724.637	525.294	0.0586301	0.00327259	0.00651521	2.13386e+07
	chr4	2163	2297	0.928732	367.997	0.0275446	0.00347004	2.1379e+07		chr4	2163	2297	0.928732	1056.39	12478.2	0.0500216	0.00360837	0.0114289	2.13789e+07
	chr4	2298	2426	0.777712	465.85	0.0524007	0.003762	2.09325e+07		chr4	2298	2426	0.777712	985.224	335.862	0.0886173	0.0031758	0.00702814	2.09324e+07
	chr4	2427	2589	0.75441	435.391	0.131017	0.00408078	2.15408e+07		chr4	2427	2589	0.75441	613.498	335.085	0.137847	0.00303393	0.0062579	2.15407e+07
	chr4	2590	2720	0.932391	389.938	0.12557	0.00418051	2.11763e+07		chr4	2590	2720	0.932391	552.144	586.579	0.117181	0.00342299	0.00681432	2.11763e+07
	chr4	2721	2893	0.897369	291.079	0.234341	0.00406838	1.85308e+07		chr4	2721	2893	0.897369	352.868	4777.92	0.194112	0.00343389	0.00651202	1.85307e+07
	chr5	1	237	0.969543	280.687	0.199364	0.0044136	2.04188e+07		chr5	1	237	0.969543	350.762	589.003	0.172654	0.00339649	0.00707873	2.04187e+07
	chr5	238	397	0.927229	393.35	0.224277	0.00409518	2.10583e+07		chr5	238	397	0.927229	492.403	1178.56	0.193054	0.00340186	0.00619305	2.10583e+07
	chr5	398	576	0.962709	377.031	0.0802191	0.004364	2.19243e+07		chr5	398	576	0.962709	552.981	1008.15	0.0929624	0.00375277	0.00758639	2.19242e+07
	chr5	577	717	0.760097	481.231	0.0413305	0.00347405	2.12691e+07		chr5	577	717	0.760097	781.822	3377.02	0.0493887	0.00326934	0.00660878	2.12691e+07
	chr5	718	881	0.602915	545.719	0.0302981	0.00370034	2.09974e+07		chr5	718	881	0.602915	1043.81	802.31	0.0477988	0.00338364	0.00703975	2.09973e+07
	chr5	882	1008	0.756647	532.049	0.0400477	0.00363516	2.09873e+07		chr5	882	1008	0.756647	877.235	1305.94	0.0572762	0.00334242	0.00657213	2.09873e+07
	chr5	1009	1165	0.762066	554.623	0.0584331	0.00345805	2.11489e+07		chr5	1009	1165	0.762066	970.641	1010.96	0.0761067	0.00310002	0.0066227	2.11488e+07
	chr5	1166	1270	0.776248	500.594	0.031207	0.00349919	2.10407e+07		chr5	1166	1270	0.776248	847.252	1752.43	0.0406205	0.00324296	0.00648671	2.10406e+07
	chr5	1271	1426	0.801481	475.7	0.0285771	0.0034416	2.08573e+07		chr5	1271	1426	0.801481	890.535	689.331	0.0489087	0.00306586	0.00653114	2.08572e+07
	chr5	1427	1583	0.744541	520.781	0.0324757	0.00407736	2.11866e+07		chr5	1427	1583	0.744541	761.516	586.478	0.0421587	0.00349068	0.0060493	2.11866e+07
	chr5	1584	1734	0.830283	445.919	0.0309662	0.00436596	2.12223e+07		chr5	1584	1734	0.830283	701.502	470.433	0.0444508	0.00372223	0.00689047	2.12222e+07
	chr5	1735	1867	0.833887	533.008	0.0413442	0.00380761	2.11121e+07		chr5	1735	1867	0.833887	860.08	607.437	0.0560741	0.00326722	0.00614128	2.11121e+07
	chr5	1868	1997	0.771191	569.939	0.0380424	0.00313087	2.09656e+07		chr5	1868	1997	0.771191	616.254	114.983	0.0465524	0.001861	0.00353509	2.09655e+07
	chr5	1998	2110	0.46687	528.231	0.0980382	0.00381539	2.13742e+07		chr5	1998	2110	0.46687	894.737	429.132	0.119884	0.00310946	0.00633984	2.13742e+07
	chr5	2111	2240	0.696013	475.579	0.0822086	0.00388936	2.12961e+07		chr5	2111	2240	0.696013	758.65	951.853	0.0894657	0.00345694	0.00674817	2.1296e+07
	chr5	2241	2338	0.800477	384.94	0.224349	0.00377621	2.12288e+07		chr5	2241	2338	0.800477	587.995	409.808	0.231587	0.00284988	0.00684572	2.12287e+07
	chr5	2339	2541	0.905137	297.887	0.1405	0.00366925	1.73854e+07		chr5	2339	2541	0.905137	358.339	165.384	0.151188	0.00203395	0.00533987	1.73854e+07
	chr6	1	139	0.927372	298.889	0.453503	0.00354138	2.09535e+07		chr6	1	139	0.927372	322.744	183.037	0.431777	0.00207071	0.00453824	2.09535e+07
	chr6	140	232	0.880904	414.883	0.225822	0.00351477	2.11751e+07		chr6	140	232	0.880904	445.24	48.3327	0.247888	0.00150333	0.00398535	2.11751e+07
	chr6	233	444	0.793076	412.66	0.0583376	0.00340506	2.11213e+07		chr6	233	444	0.793076	538.08	629.481	0.0645792	0.00269142	0.00522577	2.11213e+07
	chr6	445	625	0.739131	273.053	0.0117731	0.00309563	2.17801e+07		chr6	445	625	0.739131	327.112	519.272	0.0134969	0.00243541	0.00421083	2.17801e+07
	chr6	626	758	0.725009	450.627	0.0423547	0.00376613	2.07177e+07		chr6	626	758	0.725009	851.867	1195.64	0.0590745	0.00349673	0.00840081	2.07177e+07
	chr6	759	1086	0.712156	375.518	0.0334459	0.00399338	2.20082e+07		chr6	759	1086	0.712156	555.062	935.103	0.0424316	0.0035264	0.00682805	2.20082e+07
	chr6	1087	1269	0.81574	508.528	0.0378784	0.00360542	2.15306e+07		chr6	1087	1269	0.81574	865.259	2175.8	0.052557	0.00339459	0.00717114	2.15306e+07
	chr6	1270	1444	0.764979	538.907	0.0252005	0.00344449	2.16223e+07		chr6	1270	1444	0.764979	838.231	1033.08	0.0329285	0.00306615	0.00555086	2.16223e+07
	chr6	1445	1577	0.704782	457.201	0.0349076	0.00356642	2.1141e+07		chr6	1445	1577	0.704782	867.374	763.829	0.0535181	0.00319289	0.0069624	2.11409e+07
	chr6	1578	1721	0.803545	474.449	0.0282969	0.00328066	2.167e+07		chr6	1578	1721	0.803545	866.075	1166.18	0.0411961	0.0030089	0.00677059	2.167e+07
	chr6	1722	1858	0.794843	461.685	0.0272532	0.00349345	2.12176e+07		chr6	1722	1858	0.794843	1225.48	3174.56	0.0443271	0.00348149	0.0102394	2.12175e+07
	chr6	1859	1964	0.690757	507.142	0.0548422	0.00369887	2.06411e+07		chr6	1859	1964	0.690757	1370.5	693.2	0.107349	0.00356612	0.0128298	2.0641e+07
	chr6	1965	2065	0.801996	520.751	0.0699143	0.00356511	2.11016e+07		chr6	1965	2065	0.801996	951.563	646.141	0.0982624	0.00308837	0.00673719	2.11015e+07
	chr6	2066	2183	0.805396	453.896	0.176528	0.00370591	2.14955e+07		chr6	2066	2183	0.805396	732.67	691.16	0.192325	0.00307972	0.00686632	2.14955e+07
	chr6	2184	2319	0.784392	375.812	0.247254	0.00390182	2.18862e+07		chr6	2184	2319	0.784392	531.87	599.471	0.194688	0.00311731	0.00661064	2.18861e+07
	chr6	2320	2465	0.860437	263.055	0.156072	0.00419622	1.24299e+07		chr6	2320	2465	0.860437	298.57	1244.71	0.138704	0.00335684	0.00607334	1.24299e+07
	chr7	1	344	0.913415	297.772	0.0448403	0.00501968	2.19338e+07		chr7	1	344	0.913415	355.066	5347.73	0.0487868	0.00442249	0.00717467	2.19337e+07
	chr7	345	474	0.907446	492.809	0.0718519	0.00491606	2.1125e+07		chr7	345	474	0.907446	823.542	281.275	0.115004	0.00390142	0.00739641	2.11249e+07
	chr7	475	601	0.788527	488.009	0.0936758	0.00379363	2.09319e+07		chr7	475	601	0.788527	717.164	407.355	0.101672	0.00298509	0.00592549	2.09318e+07
	chr7	602	800	0.847462	452.602	0.0449195	0.00366334	2.08683e+07		chr7	602	800	0.847462	952.627	5798.53	0.0657757	0.00358118	0.0166006	2.08682e+07
	chr7	801	940	0.869285	360.87	0.0332291	0.00385998	2.15578e+07		chr7	801	940	0.869285	643.15	2203.7	0.0496633	0.00363292	0.00790609	2.15578e+07
	chr7	941	1444	0.925954	86.9233	0.00171612	0.00225943	2.24031e+07		chr7	941	1444	0.925954	89.0185	28.1475	0.00165006	0.00202462	0.00333409	2.24031e+07
	chr7	1445	1703	0.830063	479.191	0.0814609	0.00375716	2.14073e+07		chr7	1445	1703	0.830063	583.737	1013.43	0.0803561	0.00311881	0.00524431	2.14073e+07
	chr7	1704	1835	0.862885	596.724	0.0612993	0.00348578	2.10504e+07		chr7	1704	1835	0.862885	1059.65	1130.01	0.0758807	0.00318386	0.00635693	2.10504e+07
	chr7	1836	2096	0.774572	125.387	0.00216418	0.0030471	2.21057e+07		chr7	1836	2096	0.774572	125.226	31.8394	0.0021482	0.00189114	0.00315822	2.21057e+07
	chr7	2097	2224	0.620971	564.377	0.0536196	0.00377918	2.10048e+07		chr7	2097	2224	0.620971	902.152	762.543	0.0754481	0.00326705	0.00640873	2.10048e+07
	chr7	2225	2372	0.7302	515.82	0.0440981	0.00377082	2.08844e+07		chr7	2225	2372	0.7302	901.554	772.784	0.0679327	0.00330925	0.0066457	2.08843e+07
	chr7	2373	2472	0.738543	472.641	0.0360301	0.00349696	2.09172e+07		chr7	2373	2472	0.738543	770.176	1266.59	0.0595919	0.00313748	0.00659202	2.09172e+07
	chr7	2473	2637	0.661512	316.389	0.053179	0.00375748	2.13184e+07		chr7	2473	2637	0.661512	410.497	1765.33	0.0680575	0.00317221	0.00587033	2.13184e+07
	chr7	2638	2859	0.818828	276.711	0.104974	0.0039058	2.12377e+07		chr7	2638	2859	0.818828	345.211	661.538	0.115415	0.00296068	0.00638439	2.12376e+07
	chr7	2860	2896	0.885511	221.354	0.151142	0.00426232	2.33522e+06		chr7	2860	2896	0.885511	228.809	1562.76	0.147062	0.00371376	0.00489512	2.33522e+06
	chr8	1	219	0.949542	159.877	0.0229942	0.00621435	2.12125e+07		chr8	1	219	0.949542	223.424	4810.05	0.0275305	0.00568886	0.0109181	2.12124e+07
	chr8	220	359	0.910045	247.173	0.0236634	0.00489878	2.14939e+07		chr8	220	359	0.910045	381.72	1183.82	0.0366477	0.00436665	0.00883322	2.14939e+07
	chr8	360	484	0.812303	412.232	0.0607194	0.00384808	2.11413e+07		chr8	360	484	0.812303	617.7	1387.17	0.073723	0.00340637	0.00667303	2.11413e+07
	chr8	485	631	0.786525	422.239	0.0168444	0.00350093	2.16235e+07		chr8	485	631	0.786525	914.731	531.537	0.0355547	0.00310403	0.00688573	2.16235e+07
	chr8	632	835	0.64901	373.729	0.0186148	0.00381545	2.17942e+07		chr8	632	835	0.64901	645.537	856.05	0.035428	0.00337345	0.0069034	2.17942e+07
	chr8	836	964	0.848537	473.856	0.0559995	0.00358985	2.11e+07		chr8	836	964	0.848537	861.014	1063.68	0.0783135	0.00326002	0.00762018	2.10999e+07
	chr8	965	1108	0.725956	448.996	0.0655004	0.00344756	2.10218e+07		chr8	965	1108	0.725956	759.462	908.166	0.084812	0.00300433	0.00681347	2.10217e+07
	chr8	1109	1268	0.796019	479.663	0.0563584	0.00376687	2.12441e+07		chr8	1109	1268	0.796019	768.557	888.167	0.0694267	0.0033072	0.0068061	2.12441e+07
	chr8	1269	1415	0.815002	554.336	0.0966958	0.00343884	2.12306e+07		chr8	1269	1415	0.815002	840.924	571.494	0.116495	0.00277274	0.00560179	2.12306e+07
	chr8	1416	1526	0.738891	654.125	0.0392363	0.0034536	2.14977e+07		chr8	1416	1526	0.738891	654.126	48.5066	0.0392352	0.00345344	0.0034536	2.14977e+07
	chr8	1527	1673	0.696905	481.061	0.0472031	0.00382002	2.09395e+07		chr8	1527	1673	0.696905	703.26	1989.99	0.0556717	0.00344923	0.00617604	2.09395e+07
	chr8	1674	1787	0.772912	407.509	0.194267	0.00375348	2.13556e+07		chr8	1674	1787	0.772912	581.23	666.954	0.165349	0.0030305	0.00636094	2.13556e+07
	chr8	1788	1921	0.852512	420.81	0.0917142	0.00434406	2.13474e+07		chr8	1788	1921	0.852512	593.441	282.198	0.105739	0.00322115	0.00650612	2.13473e+07
	chr8	1922	2102	0.900299	257.454	0.165672	0.00417586	1.17812e+07		chr8	1922	2102	0.900299	298.254	1028.98	0.171632	0.00319411	0.00636329	1.17811e+07
	chr9	1	166	0.890601	338.305	0.222269	0.00470305	2.09709e+07		chr9	1	166	0.890601	389.67	2836.54	0.186667	0.0040573	0.00646512	2.09708e+07
	chr9	167	300	0.866403	439.112	0.140125	0.00436857	2.08944e+07		chr9	167	300	0.866403	524.98	294.324	0.134012	0.0032613	0.00565107	2.08944e+07
	chr9	301	464	0.900226	351.292	0.0446165	0.00430781	2.12544e+07		chr9	301	464	0.900226	519.624	1689.84	0.0552055	0.00386182	0.00743019	2.12543e+07
	chr9	465	733	0.694922	146.409	0.00535863	0.00307755	2.1646e+07		chr9	465	733	0.694922	148.027	86.5597	0.00542821	0.00255022	0.00310148	2.1646e+07
	chr9	734	855	0.998414	519.593	0.0425706	0.00373269	2.1159e+07		chr9	734	855	0.998414	972.946	449.324	0.069826	0.0031666	0.00653541	2.11589e+07
	chr9	856	1041	1	486.885	0.0502579	0.00374638	2.14471e+07		chr9	856	1041	1	783.038	422.007	0.076479	0.00298215	0.00629819	2.14471e+07
	chr9	1042	1222	0.995131	496.791	0.0242046	0.00335306	2.15309e+07		chr9	1042	1222	0.995131	1165.4	1252.15	0.0424906	0.00321675	0.010579	2.15309e+07
	chr9	1223	1346	0.80788	453.38	0.0577034	0.00392281	2.17506e+07		chr9	1223	1346	0.80788	586.284	336.013	0.0636735	0.00296571	0.00544585	2.17505e+07
	chr9	1347	1462	0.875566	482.271	0.0607267	0.0038373	2.12784e+07		chr9	1347	1462	0.875566	802.213	453.238	0.0819862	0.00314167	0.00651029	2.12784e+07
	chr9	1463	1641	0.748605	411.678	0.0322267	0.00344893	2.13684e+07		chr9	1463	1641	0.748605	708.822	767.053	0.0463964	0.0030124	0.00681882	2.13684e+07
	chr9	1642	1816	0.794392	248.611	0.570528	0.00405423	1.04063e+07		chr9	1642	1816	0.794392	260.485	33.2733	0.563674	0.00135767	0.00454273	1.04063e+07
	chr10	1	173	0.919459	236.116	0.0411206	0.00423001	2.1801e+07		chr10	1	173	0.919459	310.061	5528.83	0.0551942	0.00368014	0.00663703	2.18009e+07
	chr10	174	371	0.894235	368.998	0.114719	0.00443045	2.12852e+07		chr10	174	371	0.894235	518.817	809.023	0.12101	0.00370028	0.00742387	2.12852e+07
	chr10	372	499	0.809766	271.105	0.0260537	0.00343843	2.14605e+07		chr10	372	499	0.809766	719.433	53784.2	0.0634111	0.00339622	0.0296195	2.14602e+07
	chr10	500	778	0.813036	290.141	0.011421	0.00371737	2.17934e+07		chr10	500	778	0.813036	346.703	1746.88	0.0148924	0.00327761	0.00480626	2.17934e+07
	chr10	779	948	0.869511	354.542	0.0269123	0.00401278	2.10454e+07		chr10	779	948	0.869511	534.363	3709.68	0.0427794	0.0036597	0.00647843	2.10453e+07
	chr10	949	1069	0.914366	511.273	0.0527785	0.00347272	2.16029e+07		chr10	949	1069	0.914366	581.709	178.321	0.0614473	0.00231031	0.004234	2.16029e+07
	chr10	1070	1174	0.772459	520.014	0.0216863	0.00317682	2.11935e+07		chr10	1070	1174	0.772459	520.014	53.3303	0.0216862	0.00317661	0.00317683	2.11935e+07
	chr10	1175	1333	0.605102	451.595	0.0327984	0.00369555	2.20831e+07		chr10	1175	1333	0.605102	734.071	1469.37	0.0460608	0.00335179	0.00645924	2.20831e+07
	chr10	1334	1476	0.877389	628.426	0.0254306	0.00330736	2.16551e+07		chr10	1334	1476	0.877389	669.586	47.1554	0.0319336	0.00199327	0.00348263	2.16551e+07
	chr10	1477	1622	0.631247	306.567	0.009452	0.00309356	2.11831e+07		chr10	1477	1622	0.631247	476.462	1142.99	0.0137891	0.00279719	0.00706256	2.1183e+07
	chr10	1623	1714	0.577694	495.81	0.128356	0.00378305	2.12816e+07		chr10	1623	1714	0.577694	729.867	934.184	0.134102	0.00324024	0.00620708	2.12816e+07
	chr10	1715	1833	0.785339	336.92	0.125408	0.00430995	2.02214e+07		chr10	1715	1833	0.785339	429.954	441.821	0.127072	0.0032611	0.00661972	2.02213e+07
	chr10	1834	1942	0.867629	174.101	0.572822	0.00395345	4.26453e+06		chr10	1834	1942	0.867629	182.688	1097.17	0.510099	0.00301001	0.00539015	4.26452e+06
	chr11	1	322	0.780576	205.447	0.00715044	0.00401296	2.13596e+07		chr11	1	322	0.780576	232.424	1470.57	0.00803989	0.00354432	0.00491261	2.13596e+07
	chr11	323	437	0.723229	467.925	0.0293889	0.00373067	2.10368e+07		chr11	323	437	0.723229	705.517	429.565	0.0498313	0.0030406	0.00585807	2.10367e+07
	chr11	438	598	0.872578	364.897	0.0168764	0.00372264	2.11708e+07		chr11	438	598	0.872578	629.789	1118.82	0.0254492	0.00343596	0.00728127	2.11707e+07
	chr11	599	708	0.770541	439.336	0.0916947	0.00386624	2.16291e+07		chr11	599	708	0.770541	628.926	380.328	0.0968664	0.00297061	0.00603719	2.16291e+07
	chr11	709	960	0.544627	385.347	0.0139954	0.00328824	2.1753e+07		chr11	709	960	0.544627	472.012	807.962	0.0156621	0.00281722	0.00447203	2.1753e+07
	chr11	961	1182	0.306061	435.415	0.013302	0.00336268	2.16686e+07		chr11	961	1182	0.306061	473.567	1597.61	0.0137392	0.00300176	0.00381093	2.16686e+07
	chr11	1183	1315	0.55673	253.098	0.00529629	0.00323468	2.18001e+07		chr11	1183	1315	0.55673	257.331	370.878	0.00543734	0.00273765	0.00339142	2.18001e+07
	chr11	1316	1502	0.668189	393.278	0.0222096	0.00380788	2.14469e+07		chr11	1316	1502	0.668189	905.311	2405.34	0.0424281	0.00371522	0.00924027	2.14469e+07
	chr11	1503	1645	0.798388	368.079	0.04313	0.00374745	2.13312e+07		chr11	1503	1645	0.798388	537.65	842.949	0.0524423	0.00321265	0.00653825	2.13311e+07
	chr11	1646	1790	0.893796	513.996	0.0519539	0.00366587	2.1576e+07		chr11	1646	1790	0.893796	953.752	910.95	0.0724651	0.0033162	0.00739926	2.1576e+07
	chr11	1791	1912	0.746669	463.854	0.0897947	0.00363963	2.084e+07		chr11	1791	1912	0.746669	734.867	725.955	0.0998883	0.00308684	0.00655181	2.084e+07
	chr11	1913	2036	0.692333	359.244	0.268646	0.00391854	2.07794e+07		chr11	1913	2036	0.692333	548.671	624.601	0.25524	0.0031626	0.00749311	2.07794e+07
	chr11	2037	2070	0.826047	240.713	0.280072	0.0040518	2.84139e+06		chr11	2037	2070	0.826047	275.986	773.743	0.258179	0.00299008	0.00628864	2.84138e+06
	chr12	1	267	0.840124	303.645	0.390246	0.00325615	2.12699e+07		chr12	1	267	0.840124	324.064	68.1169	0.280135	0.00174828	0.00364084	2.12699e+07
	chr12	268	461	0.861415	106.121	0.00294399	0.00344594	2.12404e+07		chr12	268	461	0.861415	109.539	25186.9	0.00299052	0.00303203	0.00388625	2.12404e+07
	chr12	462	578	0.867243	450.967	0.137125	0.00352135	2.09754e+07		chr12	462	578	0.867243	610.736	251.091	0.154725	0.0023217	0.00521407	2.09753e+07
	chr12	579	805	0.847654	493.822	0.043761	0.00355054	2.15445e+07		chr12	579	805	0.847654	501.25	9.0816	0.0448547	0.00165966	0.00361411	2.15445e+07
	chr12	806	1014	0.57945	470.75	0.0183532	0.00303174	2.12942e+07		chr12	806	1014	0.57945	477.946	67.1713	0.0189165	0.00213623	0.00310833	2.12942e+07
	chr12	1015	1191	0.616953	390.286	0.0192584	0.00329894	2.18641e+07		chr12	1015	1191	0.616953	614.203	946.241	0.0287757	0.00289291	0.0057246	2.18641e+07
	chr12	1192	1347	0.777386	492.6	0.0447505	0.0036237	2.19526e+07		chr12	1192	1347	0.777386	1068.58	736.652	0.0718607	0.00333465	0.00758	2.19526e+07
	chr12	1348	1494	0.822819	477.186	0.0398782	0.00380842	2.11195e+07		chr12	1348	1494	0.822819	825.598	1110.88	0.0561655	0.00346659	0.00706938	2.11195e+07
	chr12	1495	1613	0.80402	528.839	0.0551562	0.00361534	2.12262e+07		chr12	1495	1613	0.80402	843.962	719.857	0.0702275	0.00308828	0.00611717	2.12262e+07
	chr12	1614	1715	0.792467	519.776	0.0644227	0.0035102	2.16301e+07		chr12	1614	1715	0.792467	736.982	935.765	0.076422	0.00296894	0.00548947	2.163e+07
	chr12	1716	1839	0.669515	492.042	0.0226896	0.00345772	2.31268e+07		chr12	1716	1839	0.669515	751.72	879.941	0.0327411	0.00302696	0.00589207	2.31268e+07
	chr12	1840	2044	0.713575	381.308	0.0520395	0.00358486	2.23961e+07		chr12	1840	2044	0.713575	630.11	1108.85	0.0656875	0.00318586	0.00779657	2.2396e+07
	chr12	2045	2178	0.838095	242.79	0.147837	0.00421811	9.8675e+06		chr12	2045	2178	0.838095	282.813	277.837	0.148576	0.00272745	0.00626058	9.86747e+06
	chr13	1	193	1	285.678	0.038341	0.0034913	2.136e+07		chr13	1	193	1	339.083	4629.14	0.0450109	0.00301723	0.00491297	2.136e+07
	chr13	194	295	0.969724	453.481	0.0983767	0.00392732	2.12946e+07		chr13	194	295	0.969724	655.553	424.759	0.0952097	0.00311395	0.00611244	2.12946e+07
	chr13	296	447	0.864612	508.702	0.0422724	0.00346922	2.11876e+07		chr13	296	447	0.864612	753.34	639.172	0.0533725	0.00285141	0.00561091	2.11876e+07
	chr13	448	568	0.831715	523.851	0.0408161	0.00361231	2.09482e+07		chr13	448	568	0.831715	908.08	2119.39	0.0562544	0.00342419	0.00709967	2.09482e+07
	chr13	569	719	0.755437	461.461	0.0420489	0.00432383	2.17873e+07		chr13	569	719	0.755437	692.411	947.152	0.0545997	0.00379262	0.00690317	2.17873e+07
	chr13	720	830	0.798971	533.465	0.0619042	0.00360023	2.05969e+07		chr13	720	830	0.798971	923.707	2090.5	0.0916158	0.00334429	0.00749638	2.05969e+07
	chr13	831	994	0.939133	410.152	0.0596753	0.00413806	2.15182e+07		chr13	831	994	0.939133	729.945	636.286	0.0846992	0.00359386	0.00803771	2.15181e+07
	chr13	995	1067	0.799955	436.693	0.188554	0.00380263	2.11349e+07		chr13	995	1067	0.799955	583.788	439.71	0.175377	0.00288782	0.00578449	2.11348e+07
	chr13	1068	1175	0.9451	361.474	0.254499	0.00425336	2.0164e+07		chr13	1068	1175	0.9451	486.303	825.43	0.21466	0.00349967	0.00694479	2.0164e+07
	chr13	1176	1280	0.839652	188.896	0.271461	0.00367128	5.4671e+06		chr13	1176	1280	0.839652	194.987	89.1185	0.242126	0.00175782	0.00440701	5.46709e+06
	chr14	1	253	1	314.763	0.0800433	0.00340396	2.11787e+07		chr14	1	253	1	407.855	2373.65	0.106889	0.00279942	0.00555901	2.11787e+07
	chr14	254	390	0.988962	479.789	0.0414676	0.00334247	2.13752e+07		chr14	254	390	0.988962	856.024	994.965	0.0606666	0.0029827	0.00677332	2.13751e+07
	chr14	391	594	0.833089	496.551	0.04192	0.00384665	2.17301e+07		chr14	391	594	0.833089	1095.29	346.756	0.0765708	0.00325041	0.00711901	2.17301e+07
	chr14	595	725	0.738026	497.916	0.0597559	0.00344776	2.10667e+07		chr14	595	725	0.738026	685.316	759.666	0.0685742	0.0028486	0.0054011	2.10666e+07
	chr14	726	843	0.832089	615.279	0.0369539	0.00338768	2.13854e+07		chr14	726	843	0.832089	652.648	211.874	0.036495	0.00263958	0.00369505	2.13854e+07
	chr14	844	956	0.688018	507.262	0.0571228	0.00358481	2.09438e+07		chr14	844	956	0.688018	899.353	741.457	0.073641	0.00315316	0.00688727	2.09438e+07
	chr14	957	1077	0.606137	425.888	0.108098	0.0039475	2.11082e+07		chr14	957	1077	0.606137	589.093	310.525	0.107674	0.00292239	0.00595548	2.11082e+07
	chr14	1078	1222	0.681613	401.729	0.10729	0.00384185	2.1609e+07		chr14	1078	1222	0.681613	700.832	384.769	0.127024	0.00306307	0.00739047	2.16089e+07
	chr14	1223	1461	0.854574	76.3458	0.00639497	0.00377389	8.95948e+06		chr14	1223	1461	0.854574	77.564	10560.6	0.0063644	0.0032507	0.0040628	8.95948e+06
	chr15	1	311	1	150.639	0.00526935	0.00350701	2.25813e+07		chr15	1	311	1	159.954	13034	0.00531126	0.00329059	0.00430086	2.25813e+07
	chr15	312	506	0.999897	312.106	0.013868	0.00333465	2.12507e+07		chr15	312	506	0.999897	318.458	21.8785	0.0148398	0.00154237	0.0034124	2.12507e+07
	chr15	507	635	0.920786	483.096	0.0196916	0.00362176	2.12622e+07		chr15	507	635	0.920786	811.394	1020.16	0.0295042	0.00329563	0.00679622	2.12622e+07
	chr15	636	725	0.735102	372.699	0.0127047	0.00344056	2.08854e+07		chr15	636	725	0.735102	600.326	538.651	0.0252064	0.00296947	0.00582814	2.08853e+07
	chr15	726	862	0.444458	172.936	0.00413449	0.00301387	2.12579e+07		chr15	726	862	0.444458	177.095	15.7139	0.00419307	0.000852772	0.00307248	2.12579e+07
	chr15	863	1047	0.7461	295.008	0.0185245	0.00367646	2.14664e+07		chr15	863	1047	0.7461	350.869	3518.96	0.022553	0.00325594	0.00473867	2.14664e+07
	chr15	1048	1175	0.658626	371.535	0.179935	0.00393653	2.08563e+07		chr15	1048	1175	0.658626	478.809	425.979	0.162383	0.00295383	0.00605633	2.08563e+07
	chr15	1176	1243	0.638605	247.32	0.406803	0.00398934	9.22532e+06		chr15	1176	1243	0.638605	266.273	740.224	0.370935	0.0029849	0.00547457	9.22532e+06
	chr16	1	269	0.838663	266.35	0.0447207	0.00489204	2.14791e+07		chr16	1	269	0.838663	436.976	1122.47	0.0611433	0.00437876	0.010289	2.1479e+07
	chr16	270	526	0.851395	217.64	0.00711142	0.00343222	2.25201e+07		chr16	270	526	0.851395	248.792	8726.3	0.00773424	0.00314066	0.00488026	2.25201e+07
	chr16	527	897	0.715258	64.8881	0.0011526	4.25782e-08	2.26582e+07		chr16	527	897	0.715258	61.05	79.3222	0.00108097	0.000693111	0.00318485	2.26581e+07
	chr16	898	1023	0.631573	96.201	0.00263301	0.00318683	2.1316e+07		chr16	898	1023	0.631573	101.242	2943.17	0.00273783	0.00274978	0.00342123	2.1316e+07
	chr16	1024	1172	0.617191	369.531	0.0282362	0.00362695	2.11797e+07		chr16	1024	1172	0.617191	588.77	1825.1	0.0483483	0.00324933	0.00635836	2.11797e+07
	chr16	1173	1313	0.820567	408.9	0.00978519	0.0039299	2.15354e+07		chr16	1173	1313	0.820567	660.504	2501.19	0.0121284	0.00370589	0.00762184	2.15353e+07
	chr16	1314	1544	0.525585	287.573	0.119416	0.00569361	2.10775e+07		chr16	1314	1544	0.525585	367.234	306.343	0.128784	0.0042578	0.00844079	2.10774e+07
	chr16	1545	1573	0.761138	254.35	0.224095	0.00530516	1.72088e+06		chr16	1545	1573	0.761138	263.714	2201.58	0.219147	0.00467111	0.00613963	1.72088e+06
	chr17	1	301	0.693708	278.121	0.0350132	0.00368514	2.32109e+07		chr17	1	301	0.693708	375.486	2562	0.0526882	0.00316349	0.00604859	2.32109e+07
	chr17	302	665	0.759713	183.133	0.0027649	0.00384018	2.18759e+07		chr17	302	665	0.759713	185.371	4550.28	0.0026681	0.00350769	0.00401619	2.18759e+07
	chr17	666	878	0.572659	410.783	0.00998785	0.00313338	2.14441e+07		chr17	666	878	0.572659	432.308	55.648	0.0111095	0.00180099	0.00337159	2.14441e+07
	chr17	879	1098	0.481509	630.267	0.0220298	0.00314653	2.12127e+07		chr17	879	1098	0.481509	747.958	356.438	0.0282571	0.00245442	0.00370674	2.12127e+07
	chr17	1099	1230	0.627556	524.685	0.0340255	0.00367899	2.15996e+07		chr17	1099	1230	0.627556	1004.19	322.544	0.0651175	0.00299309	0.00611534	2.15995e+07
	chr17	1231	1418	0.534376	406.831	0.0158483	0.0033072	2.15821e+07		chr17	1231	1418	0.534376	719.028	2244.32	0.0359967	0.00305137	0.00586106	2.15821e+07
	chr17	1419	1620	0.854748	383.643	0.114187	0.00413111	2.09621e+07		chr17	1419	1620	0.854748	492.285	464.771	0.113407	0.00317112	0.00625436	2.09621e+07
	chr17	1621	1715	0.833474	241.88	0.708494	0.00386084	6.3899e+06		chr17	1621	1715	0.833474	262.726	262.036	0.684162	0.00240875	0.00517165	6.3899e+06
	chr18	1	115	0.915553	385.204	0.174551	0.00377695	2.19854e+07		chr18	1	115	0.915553	491.04	469.286	0.166728	0.00283724	0.00580438	2.19854e+07
	chr18	116	257	0.743544	426.993	0.0987415	0.00345316	2.11778e+07		chr18	116	257	0.743544	493.802	126.852	0.10138	0.00227256	0.00415206	2.11778e+07
	chr18	258	365	0.827925	519.067	0.0559627	0.00367996	2.10449e+07		chr18	258	365	0.827925	1040.24	953.361	0.0819752	0.00339239	0.00789588	2.10449e+07
	chr18	366	457	0.820014	499.265	0.0488856	0.00379845	2.06787e+07		chr18	366	457	0.820014	799.336	1818.5	0.0620415	0.00349141	0.00699057	2.06786e+07
	chr18	458	572	0.804045	454.648	0.0628492	0.0037721	2.06162e+07		chr18	458	572	0.804045	762.266	730.534	0.0810013	0.00326513	0.00704755	2.06162e+07
	chr18	573	702	0.813764	390.176	0.10957	0.00409411	2.09347e+07		chr18	573	702	0.813764	569.223	702.882	0.124423	0.00334885	0.0071623	2.09346e+07
	chr18	703	820	0.95106	327.373	0.248407	0.004169	2.06632e+07		chr18	703	820	0.95106	415.726	664.84	0.214352	0.00325705	0.00666488	2.06632e+07
	chr18	821	874	0.940995	161.033	0.0490155	0.00366479	4.0742e+06		chr18	821	874	0.940995	213.06	680.729	0.103393	0.0026993	0.00589368	4.07419e+06
	chr19	1	656	0.943191	282.787	0.0964495	0.00412638	2.28078e+07		chr19	1	656	0.943191	323.282	2077.58	0.0916458	0.00338599	0.00619268	2.28078e+07
	chr19	657	1178	0.840679	322.722	0.0988363	0.00320361	2.29271e+07		chr19	657	1178	0.840679	323.759	11.3049	0.0960372	0.0018478	0.00324551	2.2927e+07
	chr19	1179	1473	0.986916	319.587	0.0562705	0.00387284	2.21306e+07		chr19	1179	1473	0.986916	683.73	5544.82	0.0821007	0.00380482	0.0260285	2.21305e+07
	chr19	1474	1937	0.886741	143.757	0.00531817	0.00310631	2.31016e+07		chr19	1474	1937	0.886741	143.62	35.091	0.00530817	0.0020653	0.00314586	2.31016e+07
	chr19	1938	2423	0.70648	128.955	0.0112935	0.00320783	2.3214e+07		chr19	1938	2423	0.70648	139.539	690.455	0.0126483	0.00238088	0.00401615	2.3214e+07
	chr19	2424	2453	0.868087	349.083	0.24038	0.00275226	2.4011e+06		chr19	2424	2453	0.868087	353.626	64.398	0.321296	0.00113242	0.00293177	2.4011e+06
	chr20	1	150	0.875839	291.917	0.734017	0.0031676	2.17077e+07		chr20	1	150	0.875839	291.917	51.2654	0.734	0.00312692	0.00316765	2.17077e+07
	chr20	151	260	0.876819	462.816	0.142048	0.00395029	2.10447e+07		chr20	151	260	0.876819	679.043	810.992	0.133449	0.00334124	0.00650134	2.10446e+07
	chr20	261	491	0.804268	163.855	0.00625118	0.00317456	2.16415e+07		chr20	261	491	0.804268	164.713	69.8964	0.00619932	0.00204175	0.0033042	2.16415e+07
	chr20	492	629	0.51852	508.104	0.0165707	0.00357431	2.24467e+07		chr20	492	629	0.51852	1032.63	304.818	0.0448118	0.00295999	0.00627063	2.24466e+07
	chr20	630	794	0.783037	361.425	0.139718	0.00360247	2.21652e+07		chr20	630	794	0.783037	454.437	699.372	0.12999	0.00281116	0.00567401	2.21651e+07
	chr20	795	917	0.932309	297.037	0.264223	0.00402762	1.70609e+07		chr20	795	917	0.932309	362.786	1007.79	0.19752	0.00325464	0.00633946	1.70608e+07
	chr21	1	143	1	329.685	0.0829846	0.00417242	2.14904e+07		chr21	1	143	1	453.164	9049.74	0.0892152	0.00372914	0.00711789	2.14904e+07
	chr21	144	215	0.964903	445.808	0.0809157	0.00388362	2.09369e+07		chr21	144	215	0.964903	615.198	518.159	0.0943025	0.00307304	0.00607906	2.09368e+07
	chr21	216	300	0.901172	327.692	0.118996	0.00428535	2.08758e+07		chr21	216	300	0.901172	421.284	454.207	0.113022	0.00327332	0.0067088	2.08757e+07
	chr21	301	324	0.80667	271.43	0.136167	0.00391166	2.34739e+06		chr21	301	324	0.80667	301.948	501.714	0.126471	0.00283344	0.00535709	2.34739e+06
	chr22	1	340	1	169.324	0.00487574	0.00349476	2.18422e+07		chr22	1	340	1	170.146	13.0729	0.00489553	0.00230262	0.00350668	2.18422e+07
	chr22	341	534	0.931899	372.868	0.0219206	0.00380044	2.18671e+07		chr22	341	534	0.931899	569.3	727.606	0.0366682	0.00328102	0.00647627	2.1867e+07
	chr22	535	765	0.734937	243.134	0.0141838	0.00389676	2.16482e+07		chr22	535	765	0.734937	388.433	877.967	0.019717	0.00343365	0.00747918	2.16482e+07
	chr22	766	822	0.698915	247.312	0.0347929	0.00459461	2.98815e+06		chr22	766	822	0.698915	312.362	3846.2	0.0430383	0.00393875	0.00710001	2.98814e+06
	chrX	1	573	0.995693	142.56	0.00434118	0.00288501	2.1643e+07		chrX	1	573	0.995693	142.825	64.1334	0.00432789	0.00233855	0.00289846	2.1643e+07
	chrX	574	828	0.571623	828.654	0.0224721	0.00285803	2.1513e+07		chrX	574	828	0.571623	839.166	341.143	0.0225373	0.00252014	0.0029232	2.1513e+07
	chrX	829	1072	0.699614	410.529	0.00750441	0.00297197	2.15348e+07		chrX	829	1072	0.699614	470.229	1429.72	0.00981982	0.00255879	0.00396586	2.15348e+07
	chrX	1073	1382	0.794818	642.541	0.0203694	0.00315843	2.21593e+07		chrX	1073	1382	0.794818	642.541	53.7115	0.0203687	0.00315811	0.00315844	2.21593e+07
	chrX	1383	1980	0.528315	462.913	0.00705518	0.00261108	2.28773e+07		chrX	1383	1980	0.528315	467.402	70.562	0.00760898	0.0021965	0.00261048	2.28773e+07
	chrX	1981	2560	0.341993	677.046	0.00757855	0.00281337	2.31386e+07		chrX	1981	2560	0.341993	677.04	62.3219	0.00757814	0.00280468	0.00281336	2.31386e+07
	chrX	2561	3141	0.352914	547.804	0.0199263	0.00309591	2.3382e+07		chrX	2561	3141	0.352914	618.973	139.432	0.0206947	0.00208089	0.00364645	2.33819e+07
	chrX	3142	3572	0.227704	690.672	0.0160568	0.00292991	2.24995e+07		chrX	3142	3572	0.227704	690.667	58.1045	0.0160569	0.00292963	0.00292991	2.24995e+07
	chrX	3573	3920	0.811065	683.317	0.0141487	0.00278692	2.19542e+07		chrX	3573	3920	0.811065	693.971	55.3116	0.0153107	0.00278603	0.00278605	2.19542e+07
	chrX	3921	4370	0.884697	644.223	0.0340077	0.00280463	2.23788e+07		chrX	3921	4370	0.884697	701.339	170.299	0.037063	0.00194414	0.00310478	2.23788e+07
	chrX	4371	4725	0.210289	111.541	0.000890759	0.00182058	2.19446e+07		chrX	4371	4725	0.210289	123.415	44.9297	0.000990788	0.00117121	0.00247502	2.19446e+07
	chrX	4726	5078	0.684885	426.246	0.0318433	0.00322791	2.2535e+07		chrX	4726	5078	0.684885	651.642	858.492	0.0383342	0.00279229	0.00561345	2.25349e+07
	chrX	5079	5334	0.765685	585.022	0.492818	0.00266417	1.12935e+07		chrX	5079	5334	0.765685	586.767	38.4062	0.492484	0.00265815	0.00266488	1.12935e+07

## Sheet: Sheet6
	Human/chimpanzee split
	Isolation model									Isolation with migration model
	chr	chunk.start	chunk.end	B	C	R	Tsplit	logL		chr	chunk.start	chunk.end	B	C	M	R	Tmigb	Tsplit	logL
	chr1	1	347	0.872407	193.983	0.0128745	0.00359229	2.11953e+07		chr1	1	347	0.872407	295.495	1477.39	0.0262805	0.00319642	0.00593242	2.11952e+07
	chr1	348	575	0.766747	117.621	0.00360856	0.00319138	2.18369e+07		chr1	348	575	0.766747	117.62	48.7929	0.00360861	0.00319134	0.00319137	2.18369e+07
	chr1	576	787	0.599386	396.538	0.0169292	0.00326557	2.21872e+07		chr1	576	787	0.599386	486.058	737.571	0.0198818	0.00274363	0.00459457	2.21872e+07
	chr1	788	938	0.604899	481.735	0.0221282	0.00308428	2.18769e+07		chr1	788	938	0.604899	1209.08	860.188	0.0431555	0.00298566	0.00899401	2.18768e+07
	chr1	939	1124	0.517493	588.588	0.0367879	0.00304787	2.2584e+07		chr1	939	1124	0.517493	588.586	57.429	0.0367879	0.00304677	0.00304787	2.2584e+07
	chr1	1125	1244	0.696933	486.493	0.0564284	0.00362367	2.1634e+07		chr1	1125	1244	0.696933	679.075	874.126	0.0668781	0.00303651	0.00566812	2.1634e+07
	chr1	1245	1339	0.809582	542.324	0.0508966	0.00347503	2.11595e+07		chr1	1245	1339	0.809582	901.329	437.844	0.0796322	0.00281605	0.005875	2.11595e+07
	chr1	1340	1463	0.758615	517.995	0.0654554	0.00376375	2.08864e+07		chr1	1340	1463	0.758615	836.35	1071.22	0.0801358	0.00334939	0.00678204	2.08864e+07
	chr1	1464	1612	0.788894	613.054	0.0470533	0.00319864	2.19178e+07		chr1	1464	1612	0.788894	754.912	718.716	0.0510392	0.00259352	0.00444924	2.19178e+07
	chr1	1613	1759	0.725377	431.872	0.062672	0.00359068	2.15695e+07		chr1	1613	1759	0.725377	775.59	977.603	0.0808602	0.00323002	0.0076108	2.15695e+07
	chr1	1760	1940	0.801756	401.163	0.0204081	0.00318315	2.13808e+07		chr1	1760	1940	0.801756	527.096	737.475	0.0261172	0.00265024	0.00474826	2.13807e+07
	chr1	1941	2265	0.673975	73.8417	0.00198446	0.00268166	2.15467e+07		chr1	1941	2265	0.673975	73.8421	53.8455	0.00198448	0.00267677	0.00268166	2.15467e+07
	chr1	2266	2436	0.977156	389.042	0.0310181	0.00305541	2.19171e+07		chr1	2266	2436	0.977156	414.56	57.2846	0.0351223	0.00159771	0.0033723	2.19171e+07
	chr1	2437	2568	0.997091	515.053	0.0263891	0.00334966	2.23162e+07		chr1	2437	2568	0.997091	859.29	817.744	0.0415455	0.00292339	0.00579036	2.23162e+07
	chr1	2569	2694	0.731191	610.979	0.042992	0.00332358	2.12883e+07		chr1	2569	2694	0.731191	1126.64	608.539	0.0741969	0.00286789	0.00608515	2.12882e+07
	chr1	2695	2842	0.606834	446.481	0.049608	0.00405906	2.18416e+07		chr1	2695	2842	0.606834	822.734	470.402	0.072761	0.00349281	0.00790647	2.18415e+07
	chr1	2843	2976	0.817269	546.061	0.0536951	0.00330721	2.08496e+07		chr1	2843	2976	0.817269	778.351	353.96	0.0780257	0.00246749	0.00557222	2.08496e+07
	chr1	2977	3072	0.647895	518.849	0.0825474	0.00346758	2.08531e+07		chr1	2977	3072	0.647895	897.472	780.808	0.106752	0.00302294	0.00656791	2.08531e+07
	chr1	3073	3192	0.788495	512.894	0.0624263	0.00341755	2.12434e+07		chr1	3073	3192	0.788495	951.963	784.769	0.0876234	0.00302181	0.00695342	2.12433e+07
	chr1	3193	3322	0.757519	424.404	0.192927	0.00369384	2.13021e+07		chr1	3193	3322	0.757519	577.688	1019.46	0.178723	0.00304416	0.00615349	2.1302e+07
	chr1	3323	3521	0.790134	323.37	0.186051	0.00366793	2.14426e+07		chr1	3323	3521	0.790134	404.432	2079.27	0.154353	0.00306525	0.00604953	2.14425e+07
	chr1	3522	3540	0.807838	201.525	0.270215	0.00256255	555130		chr1	3522	3540	0.807838	203.554	74.4232	0.273972	0.00121315	0.00274608	555130
	chr2	1	156	0.934995	316.8	0.103091	0.00421037	2.08172e+07		chr2	1	156	0.934995	426.057	6356.71	0.104717	0.0037023	0.0074301	2.08172e+07
	chr2	157	271	0.887244	420.443	0.0920421	0.00391906	2.17793e+07		chr2	157	271	0.887244	699.371	367.018	0.109871	0.00308984	0.00694318	2.17792e+07
	chr2	272	358	0.626978	463.369	0.0197434	0.00334777	2.1188e+07		chr2	272	358	0.626978	845.007	601.988	0.0332921	0.00297541	0.00673999	2.11879e+07
	chr2	359	511	0.762422	470.209	0.0340009	0.00440457	2.14618e+07		chr2	359	511	0.762422	931.637	419.585	0.059056	0.00384459	0.00767103	2.14617e+07
	chr2	512	643	0.81598	498.93	0.0251284	0.0042412	2.12455e+07		chr2	512	643	0.81598	547.895	759.135	0.0253188	0.00364577	0.00499	2.12455e+07
	chr2	644	767	0.784483	504.711	0.022279	0.00365227	2.11016e+07		chr2	644	767	0.784483	533.597	32.1118	0.0236474	0.00194636	0.00397304	2.11015e+07
	chr2	768	909	0.651127	542.625	0.0409285	0.00337781	2.16857e+07		chr2	768	909	0.651127	741.329	786.317	0.0485609	0.00283202	0.00510689	2.16857e+07
	chr2	910	1052	0.771527	399.613	0.0347793	0.00362665	2.13283e+07		chr2	910	1052	0.771527	814.117	405.882	0.0671428	0.00306536	0.00730258	2.13282e+07
	chr2	1053	1375	0.792957	83.3466	0.00289734	0.00315627	2.14976e+07		chr2	1053	1375	0.792957	87.0224	2861.08	0.00290918	0.00240808	0.00344668	2.14976e+07
	chr2	1376	1583	0.437197	277.782	0.311862	0.00328997	2.106e+07		chr2	1376	1583	0.437197	286.484	38.8055	0.306584	0.00123964	0.00359272	2.106e+07
	chr2	1584	1778	0.819232	296.422	0.356824	0.00379672	2.14604e+07		chr2	1584	1778	0.819232	357.366	735.237	0.297197	0.00286344	0.00612687	2.14603e+07
	chr2	1779	2038	0.831816	290.727	0.0267105	0.0037556	2.1645e+07		chr2	1779	2038	0.831816	733.234	6102.48	0.0578145	0.00372613	0.0203711	2.16449e+07
	chr2	2039	2137	0.838819	407.443	0.0346965	0.00333483	2.06513e+07		chr2	2039	2137	0.838819	746.954	687.814	0.0535989	0.00293086	0.00705795	2.06512e+07
	chr2	2138	2232	0.815535	572.468	0.0485681	0.00360734	2.07273e+07		chr2	2138	2232	0.815535	894.252	1504.7	0.0631142	0.00326498	0.00615995	2.07273e+07
	chr2	2233	2336	0.785065	609.278	0.0484009	0.00324097	2.1271e+07		chr2	2233	2336	0.785065	867.941	1349.18	0.0526856	0.00289659	0.00508075	2.1271e+07
	chr2	2337	2460	0.74924	500.741	0.0445328	0.00322625	2.08991e+07		chr2	2337	2460	0.74924	806.474	843.823	0.059837	0.0027884	0.00589322	2.0899e+07
	chr2	2461	2566	0.638656	538.62	0.0308161	0.00344825	2.06245e+07		chr2	2461	2566	0.638656	750.481	257.522	0.0444236	0.00256972	0.00494962	2.06244e+07
	chr2	2567	2688	0.577915	514.916	0.0332667	0.00333845	2.10832e+07		chr2	2567	2688	0.577915	1026.4	1452.08	0.0428784	0.00315444	0.00637973	2.10832e+07
	chr2	2689	2790	0.710913	592.493	0.0529613	0.00314771	2.11219e+07		chr2	2689	2790	0.710913	1343.48	455.752	0.092429	0.00268614	0.00622939	2.11219e+07
	chr2	2791	2945	0.678554	554.22	0.0510742	0.00358032	2.08472e+07		chr2	2791	2945	0.678554	895.003	594.525	0.0747231	0.00302633	0.00618397	2.08472e+07
	chr2	2946	3028	0.578777	496.962	0.0806992	0.00377562	2.07258e+07		chr2	2946	3028	0.578777	684.051	617.472	0.0862547	0.00307303	0.0057716	2.07258e+07
	chr2	3029	3168	0.724418	355.131	0.0701087	0.00382689	2.13014e+07		chr2	3029	3168	0.724418	765.836	2490.01	0.116348	0.0037449	0.021626	2.13013e+07
	chr2	3169	3283	0.843951	281.374	0.229136	0.00413046	1.08128e+07		chr2	3169	3283	0.843951	319.816	1352.57	0.209099	0.00329109	0.00611582	1.08127e+07
	chr3	1	143	0.933383	303.636	0.307047	0.00428779	2.1193e+07		chr3	1	143	0.933383	379.894	319.076	0.252816	0.0029926	0.00656909	2.11929e+07
	chr3	144	298	0.78641	501.697	0.105738	0.00347771	2.14531e+07		chr3	144	298	0.78641	775.495	935.046	0.111274	0.00297611	0.00605761	2.14531e+07
	chr3	299	410	0.883857	419.94	0.0314089	0.00397594	2.15862e+07		chr3	299	410	0.883857	598.817	510.72	0.0429951	0.00330225	0.00606689	2.15861e+07
	chr3	411	552	0.744034	534.822	0.0208792	0.00345018	2.22161e+07		chr3	411	552	0.744034	865.785	585.473	0.0302419	0.00298491	0.00571892	2.2216e+07
	chr3	553	740	0.430197	862.653	0.0264511	0.00325121	2.16752e+07		chr3	553	740	0.430197	864.056	53.1115	0.026411	0.00275134	0.00326803	2.16752e+07
	chr3	741	849	0.47121	489.019	0.0172318	0.00345828	2.08883e+07		chr3	741	849	0.47121	916.697	393.022	0.0307295	0.00289877	0.00634278	2.08883e+07
	chr3	850	938	0.869381	459.483	0.0418344	0.0039619	2.06761e+07		chr3	850	938	0.869381	784.143	331.702	0.0687098	0.00321088	0.0066263	2.0676e+07
	chr3	939	1115	0.88352	412.64	0.0416263	0.00379405	2.06552e+07		chr3	939	1115	0.88352	949.912	2974.02	0.069021	0.00376006	0.0140393	2.06551e+07
	chr3	1116	1301	0.773918	413.49	0.03963	0.00406609	2.14514e+07		chr3	1116	1301	0.773918	740.061	721.115	0.0586782	0.00361336	0.00791258	2.14513e+07
	chr3	1302	1455	0.76651	369.71	0.0258117	0.00357341	2.13899e+07		chr3	1302	1455	0.76651	628.773	1901.1	0.0358713	0.00332024	0.00710796	2.13899e+07
	chr3	1456	1569	0.730897	533.55	0.0581308	0.00363184	2.07301e+07		chr3	1456	1569	0.730897	981.001	603.934	0.0870535	0.00315056	0.0064576	2.07301e+07
	chr3	1570	1700	0.775696	547.492	0.0248565	0.00336332	2.12176e+07		chr3	1570	1700	0.775696	873.467	988.762	0.0389009	0.00293523	0.00544175	2.12176e+07
	chr3	1701	1865	0.679852	609.259	0.0295694	0.00342209	2.15043e+07		chr3	1701	1865	0.679852	1451.07	631.424	0.0591541	0.00316196	0.00768397	2.15043e+07
	chr3	1866	1995	0.670418	434.836	0.0234305	0.003491	2.13485e+07		chr3	1866	1995	0.670418	816.808	309.752	0.0504554	0.00280115	0.00608888	2.13484e+07
	chr3	1996	2122	0.813407	502.655	0.035477	0.00329951	2.10661e+07		chr3	1996	2122	0.813407	935.289	950.439	0.0521031	0.00297619	0.00646636	2.1066e+07
	chr3	2123	2284	0.766665	442.435	0.0327221	0.00394701	2.1494e+07		chr3	2123	2284	0.766665	732.796	424.14	0.0551832	0.00325378	0.00650302	2.1494e+07
	chr3	2285	2414	0.829408	484.277	0.113821	0.00378359	2.17586e+07		chr3	2285	2414	0.829408	707.507	538.377	0.121925	0.00302168	0.00609852	2.17586e+07
	chr3	2415	2530	0.851706	433.295	0.139945	0.00338184	2.12218e+07		chr3	2415	2530	0.851706	737.715	413.059	0.161198	0.00261166	0.00636847	2.12218e+07
	chr3	2531	2701	0.758558	311.59	0.204393	0.00361888	1.67729e+07		chr3	2531	2701	0.758558	346.908	379.224	0.179258	0.00256629	0.00484204	1.67729e+07
	chr4	1	282	0.895393	274.036	0.0357597	0.00454668	2.16412e+07		chr4	1	282	0.895393	364.524	11163.8	0.0451975	0.00403315	0.00714543	2.16411e+07
	chr4	283	427	0.890525	436.21	0.0752362	0.00405193	2.14331e+07		chr4	283	427	0.890525	648.309	591.584	0.0865084	0.00335418	0.00673379	2.1433e+07
	chr4	428	533	0.905518	399.907	0.0868884	0.00383879	2.14193e+07		chr4	428	533	0.905518	598.276	1730.78	0.0935806	0.00339812	0.00711271	2.14192e+07
	chr4	534	667	0.871398	416.792	0.045985	0.00365752	2.14555e+07		chr4	534	667	0.871398	693.49	995.399	0.0567423	0.00324815	0.00730759	2.14555e+07
	chr4	668	826	0.696024	404.731	0.0175766	0.00353179	2.1516e+07		chr4	668	826	0.696024	745.604	1404.38	0.028831	0.00329995	0.00702911	2.1516e+07
	chr4	827	1039	0.681951	289.437	0.0437152	0.00390564	2.1456e+07		chr4	827	1039	0.681951	456.7	3766.44	0.0590737	0.00354211	0.00790214	2.1456e+07
	chr4	1040	1273	0.902498	56.8804	0.00259213	0.00270598	2.16728e+07		chr4	1040	1273	0.902498	56.8802	55.6084	0.00259207	0.00268306	0.00270599	2.16728e+07
	chr4	1274	1398	0.730979	581.255	0.0492936	0.00334351	2.10459e+07		chr4	1274	1398	0.730979	1058.41	923.852	0.0665196	0.00301893	0.00690657	2.10459e+07
	chr4	1399	1551	0.747046	491.201	0.0519586	0.00363259	2.15321e+07		chr4	1399	1551	0.747046	993.408	327.264	0.097864	0.00289597	0.00670179	2.15321e+07
	chr4	1552	1710	0.869012	530.025	0.0502608	0.00347	2.15913e+07		chr4	1552	1710	0.869012	961.868	701.01	0.0695805	0.00304372	0.00642374	2.15913e+07
	chr4	1711	1872	0.836005	471.281	0.0513301	0.00342947	2.12285e+07		chr4	1711	1872	0.836005	993.197	829.15	0.080808	0.00314539	0.00794153	2.12285e+07
	chr4	1873	2005	0.843685	506.667	0.0408981	0.00338921	2.1214e+07		chr4	1873	2005	0.843685	953.612	2807.02	0.0542863	0.00325963	0.00765829	2.1214e+07
	chr4	2006	2162	0.761022	464.304	0.0422932	0.00386471	2.13545e+07		chr4	2006	2162	0.761022	664.924	571.428	0.0555932	0.0031882	0.00614669	2.13545e+07
	chr4	2163	2297	0.928732	434.417	0.0368388	0.00339095	2.13847e+07		chr4	2163	2297	0.928732	808.99	1278.67	0.0550358	0.00309509	0.00686988	2.13847e+07
	chr4	2298	2426	0.777712	456.343	0.0479172	0.00356956	2.09438e+07		chr4	2298	2426	0.777712	903.421	372.687	0.0830814	0.00291025	0.00667405	2.09437e+07
	chr4	2427	2589	0.75441	423.516	0.14358	0.00392322	2.15532e+07		chr4	2427	2589	0.75441	579.805	502.447	0.140709	0.00304922	0.00621261	2.15532e+07
	chr4	2590	2720	0.932391	392.908	0.106514	0.00411504	2.11915e+07		chr4	2590	2720	0.932391	567.839	504.962	0.109946	0.00331205	0.00678627	2.11914e+07
	chr4	2721	2893	0.897369	287.969	0.258556	0.00389203	1.85413e+07		chr4	2721	2893	0.897369	339.747	862.479	0.209197	0.00302069	0.00596792	1.85412e+07
	chr5	1	237	0.969543	290.579	0.170524	0.00434564	2.045e+07		chr5	1	237	0.969543	368.176	709.625	0.154548	0.00341744	0.00711441	2.04499e+07
	chr5	238	397	0.927229	431.005	0.21674	0.00409162	2.1064e+07		chr5	238	397	0.927229	586.45	462.626	0.200633	0.00318038	0.00627544	2.10639e+07
	chr5	398	576	0.962709	373.392	0.0901403	0.00420981	2.19354e+07		chr5	398	576	0.962709	535.609	832.395	0.101578	0.00351754	0.00725362	2.19353e+07
	chr5	577	717	0.760097	496.848	0.0506308	0.00338259	2.12756e+07		chr5	577	717	0.760097	914.957	843.387	0.065953	0.00304866	0.00685968	2.12756e+07
	chr5	718	881	0.602915	540.539	0.0314971	0.00356727	2.10079e+07		chr5	718	881	0.602915	1040.8	731.856	0.0513393	0.00323299	0.00691392	2.10079e+07
	chr5	882	1008	0.756647	524.13	0.0478846	0.00349804	2.09971e+07		chr5	882	1008	0.756647	962.078	1266.07	0.0657454	0.00323324	0.00675825	2.09971e+07
	chr5	1009	1165	0.762066	546.883	0.0568513	0.00329983	2.11549e+07		chr5	1009	1165	0.762066	979.692	979.462	0.084735	0.00293231	0.00642532	2.11548e+07
	chr5	1166	1270	0.776248	510.445	0.0352408	0.00342261	2.1056e+07		chr5	1166	1270	0.776248	532.383	73.9268	0.036612	0.00217394	0.00367044	2.1056e+07
	chr5	1271	1426	0.801481	464.236	0.02971	0.0033241	2.08712e+07		chr5	1271	1426	0.801481	824.489	2674.53	0.041784	0.00315007	0.00663719	2.08712e+07
	chr5	1427	1583	0.744541	548.765	0.0396977	0.00396995	2.12014e+07		chr5	1427	1583	0.744541	886.187	669.802	0.054589	0.00346748	0.00661525	2.12013e+07
	chr5	1584	1734	0.830283	427.237	0.0412664	0.00416534	2.12302e+07		chr5	1584	1734	0.830283	674.295	584.469	0.0552758	0.00356451	0.00701778	2.12301e+07
	chr5	1735	1867	0.833887	532.21	0.0445806	0.00370557	2.11186e+07		chr5	1735	1867	0.833887	841.972	732.655	0.0586903	0.00320642	0.00603545	2.11185e+07
	chr5	1868	1997	0.771191	573.441	0.0381495	0.00307675	2.09957e+07		chr5	1868	1997	0.771191	604.139	51.4439	0.0424597	0.00137821	0.00335992	2.09957e+07
	chr5	1998	2110	0.46687	513.187	0.113074	0.00363865	2.1392e+07		chr5	1998	2110	0.46687	1008.75	355.302	0.149444	0.0029347	0.00647288	2.13919e+07
	chr5	2111	2240	0.696013	474.61	0.0713884	0.00381753	2.13093e+07		chr5	2111	2240	0.696013	750.135	1029.36	0.079811	0.00338473	0.00665667	2.13092e+07
	chr5	2241	2338	0.800477	406.519	0.168842	0.00379584	2.12468e+07		chr5	2241	2338	0.800477	576.578	654.534	0.172765	0.00301942	0.00656348	2.12467e+07
	chr5	2339	2541	0.905137	306.271	0.100446	0.00363904	1.74203e+07		chr5	2339	2541	0.905137	364.595	160.16	0.12634	0.00198182	0.00518928	1.74202e+07
	chr6	1	139	0.927372	298.424	0.441989	0.00343296	2.0976e+07		chr6	1	139	0.927372	311.563	26.07	0.44056	0.00104699	0.0037615	2.0976e+07
	chr6	140	232	0.880904	434.668	0.167073	0.00350945	2.1187e+07		chr6	140	232	0.880904	571.463	844.316	0.15381	0.00282854	0.00557416	2.1187e+07
	chr6	233	444	0.793076	369.661	0.03605	0.0033	2.11377e+07		chr6	233	444	0.793076	444.734	386.618	0.0466288	0.00246298	0.00438292	2.11377e+07
	chr6	445	625	0.739131	192.189	0.00698918	0.00285213	2.18264e+07		chr6	445	625	0.739131	192.218	58.2669	0.00699064	0.00272587	0.0028532	2.18264e+07
	chr6	626	758	0.725009	464.074	0.0376807	0.00365916	2.07315e+07		chr6	626	758	0.725009	882.299	1098.17	0.0537892	0.00339578	0.00817409	2.07315e+07
	chr6	759	1086	0.712156	390.811	0.0310697	0.00392645	2.2017e+07		chr6	759	1086	0.712156	627.738	353.003	0.0427287	0.00323951	0.00655253	2.2017e+07
	chr6	1087	1269	0.81574	511.232	0.044491	0.00346907	2.15423e+07		chr6	1087	1269	0.81574	877.543	3240.06	0.0641703	0.00327823	0.00698209	2.15423e+07
	chr6	1270	1444	0.764979	551.693	0.031894	0.00334528	2.16332e+07		chr6	1270	1444	0.764979	564.731	10.4118	0.0330388	0.00121992	0.00343041	2.16332e+07
	chr6	1445	1577	0.704782	463.228	0.0368527	0.00344885	2.11532e+07		chr6	1445	1577	0.704782	823.573	968.403	0.0520433	0.00309878	0.00689592	2.11532e+07
	chr6	1578	1721	0.803545	476.274	0.0294757	0.00319373	2.16838e+07		chr6	1578	1721	0.803545	857.819	1484.7	0.0428082	0.00293946	0.00675661	2.16837e+07
	chr6	1722	1858	0.794843	444.306	0.0229626	0.00338156	2.12266e+07		chr6	1722	1858	0.794843	996.363	7288.94	0.0371781	0.00331797	0.0193769	2.12265e+07
	chr6	1859	1964	0.690757	501.872	0.070819	0.00353715	2.0649e+07		chr6	1859	1964	0.690757	807.898	1418.63	0.086548	0.0031754	0.0065975	2.0649e+07
	chr6	1965	2065	0.801996	522.547	0.079841	0.0034315	2.11128e+07		chr6	1965	2065	0.801996	1006.53	765.698	0.0918026	0.00310026	0.00652334	2.11127e+07
	chr6	2066	2183	0.805396	444.688	0.15984	0.00355681	2.15059e+07		chr6	2066	2183	0.805396	444.686	43.7741	0.159844	0.00355462	0.0035568	2.15059e+07
	chr6	2184	2319	0.784392	381.077	0.249786	0.00378575	2.19037e+07		chr6	2184	2319	0.784392	527.406	424.096	0.191047	0.00287107	0.00617544	2.19036e+07
	chr6	2320	2465	0.860437	258.864	0.158691	0.00398654	1.24522e+07		chr6	2320	2465	0.860437	296.612	1066.46	0.150994	0.00308101	0.00597646	1.24522e+07
	chr7	1	344	0.913415	325.592	0.0473031	0.00501932	2.19766e+07		chr7	1	344	0.913415	378.513	1824.06	0.0484745	0.0043254	0.00692371	2.19766e+07
	chr7	345	474	0.907446	479.977	0.077877	0.00477412	2.11407e+07		chr7	345	474	0.907446	753.14	232.637	0.113497	0.00360918	0.00695744	2.11406e+07
	chr7	475	601	0.788527	468.109	0.0842189	0.00362654	2.09479e+07		chr7	475	601	0.788527	673.912	588.849	0.0908641	0.00294235	0.00591661	2.09478e+07
	chr7	602	800	0.847462	477.153	0.0409812	0.00358492	2.08726e+07		chr7	602	800	0.847462	1052.82	3100.12	0.0587549	0.00357691	0.0171305	2.08726e+07
	chr7	801	940	0.869285	395.292	0.0398426	0.00377982	2.15812e+07		chr7	801	940	0.869285	605.206	2353.78	0.0479023	0.00347176	0.00692465	2.15811e+07
	chr7	941	1444	0.925954	92.8014	0.00179931	0.0032418	2.24149e+07		chr7	941	1444	0.925954	92.5469	52.4534	0.00200839	0.00236445	0.00322313	2.24149e+07
	chr7	1445	1703	0.830063	506.052	0.108396	0.00365388	2.14199e+07		chr7	1445	1703	0.830063	588.645	305.523	0.105936	0.00265782	0.00459984	2.14198e+07
	chr7	1704	1835	0.862885	627.923	0.0517862	0.00347338	2.10558e+07		chr7	1704	1835	0.862885	1336.32	558.891	0.0906572	0.00306158	0.00673004	2.10558e+07
	chr7	1836	2096	0.774572	170.441	0.00323249	0.00306632	2.21184e+07		chr7	1836	2096	0.774572	170.513	9.65727	0.00323789	0.00294278	0.00306684	2.21184e+07
	chr7	2097	2224	0.620971	565.709	0.0427576	0.00365072	2.1019e+07		chr7	2097	2224	0.620971	1072.59	454.644	0.0773259	0.00307696	0.00658475	2.1019e+07
	chr7	2225	2372	0.7302	537.263	0.047479	0.00369356	2.09007e+07		chr7	2225	2372	0.7302	908.542	776.859	0.0697532	0.00321936	0.00645643	2.09006e+07
	chr7	2373	2472	0.738543	494.562	0.0308963	0.00343472	2.09319e+07		chr7	2373	2472	0.738543	852.868	1430.65	0.043847	0.00314178	0.00634807	2.09319e+07
	chr7	2473	2637	0.661512	265.286	0.0292457	0.00366693	2.13355e+07		chr7	2473	2637	0.661512	360.272	2873.57	0.0536069	0.00311319	0.00544762	2.13355e+07
	chr7	2638	2859	0.818828	277.267	0.101725	0.00383869	2.12758e+07		chr7	2638	2859	0.818828	347.326	3432.62	0.108592	0.00320163	0.00651613	2.12758e+07
	chr7	2860	2896	0.885511	224.192	0.17516	0.0041128	2.34241e+06		chr7	2860	2896	0.885511	233.073	1341.8	0.164617	0.00340094	0.00499898	2.34241e+06
	chr8	1	219	0.949542	150.326	0.0219907	0.00605708	2.12429e+07		chr8	1	219	0.949542	196.886	24427.3	0.0262854	0.005458	0.00958031	2.12429e+07
	chr8	220	359	0.910045	251.015	0.0233856	0.00484814	2.15081e+07		chr8	220	359	0.910045	368.753	1097.67	0.0358884	0.00424187	0.00826155	2.1508e+07
	chr8	360	484	0.812303	419.232	0.0593468	0.00377424	2.11549e+07		chr8	360	484	0.812303	619.406	922.685	0.0696583	0.00324693	0.00636559	2.11548e+07
	chr8	485	631	0.786525	425.482	0.0151674	0.00342755	2.16402e+07		chr8	485	631	0.786525	930.766	530.46	0.0332958	0.0030434	0.00676264	2.16401e+07
	chr8	632	835	0.64901	373.295	0.0239775	0.003673	2.18051e+07		chr8	632	835	0.64901	623.425	1043.29	0.0420256	0.00323904	0.00680877	2.1805e+07
	chr8	836	964	0.848537	472.732	0.0611776	0.00348277	2.11099e+07		chr8	836	964	0.848537	857.622	1738.15	0.0786182	0.00326082	0.00766935	2.11098e+07
	chr8	965	1108	0.725956	456.567	0.0886215	0.00331451	2.10323e+07		chr8	965	1108	0.725956	848.178	899.957	0.112346	0.00294717	0.00732827	2.10323e+07
	chr8	1109	1268	0.796019	473.199	0.0510319	0.00361461	2.12584e+07		chr8	1109	1268	0.796019	797.741	584.25	0.0716917	0.00305556	0.00669144	2.12584e+07
	chr8	1269	1415	0.815002	580.802	0.0987314	0.00338852	2.12448e+07		chr8	1269	1415	0.815002	880.585	957.144	0.117013	0.00288201	0.00572441	2.12448e+07
	chr8	1416	1526	0.738891	657.789	0.0411486	0.00332306	2.15121e+07		chr8	1416	1526	0.738891	674.137	67.8506	0.0423633	0.00229427	0.00345496	2.15121e+07
	chr8	1527	1673	0.696905	485.76	0.0531656	0.00372607	2.09545e+07		chr8	1527	1673	0.696905	697.306	1620.32	0.0614331	0.00330799	0.00600235	2.09545e+07
	chr8	1674	1787	0.772912	411.849	0.224206	0.00363248	2.13672e+07		chr8	1674	1787	0.772912	592.637	881.345	0.201874	0.00299106	0.00638624	2.13672e+07
	chr8	1788	1921	0.852512	416.785	0.0885769	0.0042265	2.13704e+07		chr8	1788	1921	0.852512	587.178	397.458	0.0973527	0.00329693	0.00657084	2.13703e+07
	chr8	1922	2102	0.900299	262.644	0.145575	0.00407148	1.18357e+07		chr8	1922	2102	0.900299	328.11	5248.66	0.152748	0.00334804	0.00713608	1.18357e+07
	chr9	1	166	0.890601	345.355	0.184048	0.00462883	2.09792e+07		chr9	1	166	0.890601	399.737	471.895	0.165612	0.00355419	0.00622639	2.09792e+07
	chr9	167	300	0.866403	449.918	0.123638	0.0042714	2.09049e+07		chr9	167	300	0.866403	579.841	354.895	0.122047	0.00328056	0.00596176	2.09048e+07
	chr9	301	464	0.900226	353.159	0.0448874	0.00415886	2.1264e+07		chr9	301	464	0.900226	553.97	1077.9	0.0583559	0.00367574	0.00766653	2.1264e+07
	chr9	465	733	0.694922	206.481	0.00748482	0.00297714	2.16608e+07		chr9	465	733	0.694922	206.986	306.559	0.00763577	0.00251725	0.00302782	2.16608e+07
	chr9	734	855	0.998414	517.476	0.0534369	0.00360902	2.11669e+07		chr9	734	855	0.998414	931.104	510.237	0.078578	0.00305682	0.00647481	2.11669e+07
	chr9	856	1041	1	498.878	0.0468883	0.00361782	2.14569e+07		chr9	856	1041	1	871.587	500.299	0.0712403	0.00302076	0.0065827	2.14569e+07
	chr9	1042	1222	0.995131	492.731	0.0208055	0.00327973	2.15491e+07		chr9	1042	1222	0.995131	506.733	113.624	0.0219709	0.0025837	0.00339674	2.15491e+07
	chr9	1223	1346	0.80788	435.564	0.0640789	0.00372584	2.17624e+07		chr9	1223	1346	0.80788	557.334	492.028	0.0672033	0.00292172	0.00534467	2.17623e+07
	chr9	1347	1462	0.875566	495.68	0.0514025	0.00375101	2.13002e+07		chr9	1347	1462	0.875566	860.905	424.875	0.0772977	0.00306234	0.00648342	2.13002e+07
	chr9	1463	1641	0.748605	413.345	0.0345484	0.00335211	2.14076e+07		chr9	1463	1641	0.748605	793.408	557.684	0.0564755	0.00289284	0.00702502	2.14075e+07
	chr9	1642	1816	0.794392	248.656	0.564876	0.00394132	1.04713e+07		chr9	1642	1816	0.794392	282.069	613.974	0.471778	0.00283745	0.00596017	1.04713e+07
	chr10	1	173	0.919459	243.268	0.0469603	0.00408513	2.18237e+07		chr10	1	173	0.919459	312.765	30729	0.0597732	0.00354753	0.00646935	2.18237e+07
	chr10	174	371	0.894235	381.488	0.127886	0.00434974	2.12952e+07		chr10	174	371	0.894235	579.963	667.94	0.146831	0.00361452	0.00781935	2.12952e+07
	chr10	372	499	0.809766	148.6	0.00612194	0.00302273	2.14659e+07		chr10	372	499	0.809766	149.346	23.7343	0.00621944	0.00243233	0.00303697	2.14659e+07
	chr10	500	778	0.813036	337.003	0.0126949	0.00369764	2.18108e+07		chr10	500	778	0.813036	445.781	2587.08	0.0187677	0.00331586	0.00516876	2.18108e+07
	chr10	779	948	0.869511	380.155	0.0370144	0.00387042	2.10627e+07		chr10	779	948	0.869511	620.691	976.578	0.0629997	0.00338053	0.00667632	2.10626e+07
	chr10	949	1069	0.914366	507.608	0.0473289	0.003392	2.16136e+07		chr10	949	1069	0.914366	823.228	1327.11	0.0620434	0.00302964	0.00624054	2.16135e+07
	chr10	1070	1174	0.772459	494.819	0.0204645	0.00306726	2.1226e+07		chr10	1070	1174	0.772459	602.362	313.83	0.0277152	0.00238533	0.00393868	2.1226e+07
	chr10	1175	1333	0.605102	413.956	0.0250834	0.00359063	2.20975e+07		chr10	1175	1333	0.605102	1452.35	517.613	0.0870261	0.0035113	0.0187395	2.20975e+07
	chr10	1334	1476	0.877389	640.705	0.0332003	0.00318225	2.16737e+07		chr10	1334	1476	0.877389	633.448	50.8666	0.0364018	0.00193094	0.00330806	2.16737e+07
	chr10	1477	1622	0.631247	309.66	0.00995139	0.0029699	2.1207e+07		chr10	1477	1622	0.631247	411.137	652.483	0.00924084	0.00258316	0.0056841	2.1207e+07
	chr10	1623	1714	0.577694	497.55	0.136756	0.00364213	2.13031e+07		chr10	1623	1714	0.577694	719.895	835.42	0.133773	0.00307018	0.00595205	2.13031e+07
	chr10	1715	1833	0.785339	333.767	0.134332	0.00413723	2.02485e+07		chr10	1715	1833	0.785339	440.385	656.744	0.125424	0.00329878	0.00679447	2.02484e+07
	chr10	1834	1942	0.867629	184.094	0.494145	0.00398192	4.28842e+06		chr10	1834	1942	0.867629	190.61	809.617	0.459508	0.00292841	0.00522098	4.28842e+06
	chr11	1	322	0.780576	73.244	0.00186516	0.00368661	2.14231e+07		chr11	1	322	0.780576	76.0219	18947.9	0.00185493	0.00317463	0.00390559	2.14231e+07
	chr11	323	437	0.723229	472.564	0.0313863	0.00362254	2.10593e+07		chr11	323	437	0.723229	792.862	473.048	0.0528575	0.00303255	0.00624981	2.10592e+07
	chr11	438	598	0.872578	369.672	0.0148621	0.00361292	2.11857e+07		chr11	438	598	0.872578	697.221	478.225	0.0284682	0.00316981	0.00715232	2.11857e+07
	chr11	599	708	0.770541	439.578	0.102194	0.00372633	2.16417e+07		chr11	599	708	0.770541	611.591	299.567	0.107708	0.0026943	0.00569802	2.16417e+07
	chr11	709	960	0.544627	360.616	0.0115562	0.003143	2.17701e+07		chr11	709	960	0.544627	370.724	57.5241	0.0119273	0.00207669	0.00328665	2.17701e+07
	chr11	961	1182	0.306061	429.88	0.0128581	0.0032776	2.17245e+07		chr11	961	1182	0.306061	429.882	39.2617	0.0128584	0.00327629	0.0032776	2.17245e+07
	chr11	1183	1315	0.55673	303.77	0.00821289	0.0031019	2.18274e+07		chr11	1183	1315	0.55673	306.95	809.624	0.00794757	0.00262867	0.00357529	2.18274e+07
	chr11	1316	1502	0.668189	498.13	0.0375558	0.00376088	2.14568e+07		chr11	1316	1502	0.668189	957.153	857.152	0.0539171	0.00343518	0.00783346	2.14568e+07
	chr11	1503	1645	0.798388	363.061	0.0439284	0.0036284	2.13469e+07		chr11	1503	1645	0.798388	510.767	981.11	0.0516714	0.0030988	0.0062536	2.13468e+07
	chr11	1646	1790	0.893796	502.312	0.0517517	0.00350129	2.15871e+07		chr11	1646	1790	0.893796	929.474	947.372	0.073003	0.00315801	0.00722069	2.15871e+07
	chr11	1791	1912	0.746669	458.124	0.0902489	0.00350598	2.08764e+07		chr11	1791	1912	0.746669	725.401	592.264	0.104912	0.00288785	0.00632989	2.08763e+07
	chr11	1913	2036	0.692333	361.151	0.272928	0.00380205	2.08045e+07		chr11	1913	2036	0.692333	482.533	214.843	0.288449	0.00238579	0.00602826	2.08045e+07
	chr11	2037	2070	0.826047	243.825	0.240121	0.00395116	2.84917e+06		chr11	2037	2070	0.826047	302.92	1043.56	0.207228	0.00307214	0.00700932	2.84917e+06
	chr12	1	267	0.840124	309.849	0.399902	0.00317872	2.12949e+07		chr12	1	267	0.840124	318.901	58.6449	0.374966	0.00182814	0.00325529	2.12949e+07
	chr12	268	461	0.861415	435.16	0.143507	0.00380787	2.12532e+07		chr12	268	461	0.861415	580.003	520.72	0.12506	0.00300916	0.00575299	2.12531e+07
	chr12	462	578	0.867243	420.819	0.139517	0.00333141	2.09831e+07		chr12	462	578	0.867243	1037.56	1693.26	0.130944	0.00345645	0.0124623	2.09831e+07
	chr12	579	805	0.847654	69.4534	0.00206186	0.00310084	2.15691e+07		chr12	579	805	0.847654	69.6122	72.023	0.00204528	0.00219881	0.00310905	2.15691e+07
	chr12	806	1014	0.57945	493.314	0.0163225	0.00299512	2.13277e+07		chr12	806	1014	0.57945	493.317	55.3445	0.0163227	0.00298999	0.00299511	2.13277e+07
	chr12	1015	1191	0.616953	344.307	0.0172948	0.00317658	2.18819e+07		chr12	1015	1191	0.616953	526.315	1840.61	0.0247903	0.00284478	0.00556088	2.18819e+07
	chr12	1192	1347	0.777386	513.064	0.0439181	0.00354538	2.19649e+07		chr12	1192	1347	0.777386	838.588	1280.49	0.0563457	0.00323	0.00632996	2.19649e+07
	chr12	1348	1494	0.822819	459.339	0.0434767	0.003642	2.11365e+07		chr12	1348	1494	0.822819	801.107	1791.9	0.0589033	0.00338664	0.00722939	2.11364e+07
	chr12	1495	1613	0.80402	517.598	0.0549618	0.00344929	2.12333e+07		chr12	1495	1613	0.80402	898.321	578.854	0.0741226	0.0029086	0.00613058	2.12332e+07
	chr12	1614	1715	0.792467	529.604	0.06164	0.0034333	2.16445e+07		chr12	1614	1715	0.792467	766.939	774.956	0.0737964	0.0028581	0.00548888	2.16445e+07
	chr12	1716	1839	0.669515	502.797	0.0281896	0.00337525	2.31564e+07		chr12	1716	1839	0.669515	821.037	703.272	0.0401967	0.00291142	0.00608567	2.31563e+07
	chr12	1840	2044	0.713575	385.929	0.0475904	0.00347945	2.2422e+07		chr12	1840	2044	0.713575	756.616	544.434	0.0744907	0.00298912	0.00828615	2.24219e+07
	chr12	2045	2178	0.838095	242.085	0.139666	0.00416362	9.89297e+06		chr12	2045	2178	0.838095	275.452	525.228	0.136152	0.00301922	0.00610625	9.89294e+06
	chr13	1	193	1	320.466	0.0705625	0.00330441	2.13687e+07		chr13	1	193	1	379.679	1147.92	0.0757359	0.00261998	0.00492878	2.13687e+07
	chr13	194	295	0.969724	452.235	0.10674	0.00378839	2.13032e+07		chr13	194	295	0.969724	680.402	539.888	0.103442	0.00309866	0.0062388	2.13032e+07
	chr13	296	447	0.864612	526.152	0.0397471	0.00340994	2.11979e+07		chr13	296	447	0.864612	1021	607.563	0.0667769	0.00294904	0.00664768	2.11979e+07
	chr13	448	568	0.831715	527.554	0.0425297	0.00351976	2.09679e+07		chr13	448	568	0.831715	1055.26	964.715	0.0635946	0.00325316	0.00710307	2.09679e+07
	chr13	569	719	0.755437	458.599	0.0479797	0.00417011	2.18068e+07		chr13	569	719	0.755437	704.688	794.214	0.0604943	0.00361365	0.00691253	2.18068e+07
	chr13	720	830	0.798971	532.229	0.0648491	0.00344613	2.06062e+07		chr13	720	830	0.798971	592.734	421.61	0.0659419	0.00267772	0.00424564	2.06062e+07
	chr13	831	994	0.939133	412.03	0.0570818	0.0039891	2.15338e+07		chr13	831	994	0.939133	680.451	696.249	0.0780046	0.00341261	0.00736059	2.15337e+07
	chr13	995	1067	0.799955	441.13	0.171762	0.00372276	2.11486e+07		chr13	995	1067	0.799955	632.248	539.08	0.173637	0.00291324	0.00614268	2.11486e+07
	chr13	1068	1175	0.9451	366.826	0.247514	0.00414768	2.01761e+07		chr13	1068	1175	0.9451	490.868	376.017	0.222011	0.00306903	0.0064978	2.01761e+07
	chr13	1176	1280	0.839652	191.776	0.321357	0.0035074	5.48654e+06		chr13	1176	1280	0.839652	211.343	945.601	0.296404	0.00248936	0.00546466	5.48652e+06
	chr14	1	253	1	319.564	0.0897855	0.00322857	2.11943e+07		chr14	1	253	1	365.173	123.75	0.14124	0.00170644	0.00393682	2.11942e+07
	chr14	254	390	0.988962	497.635	0.0564553	0.00328429	2.13836e+07		chr14	254	390	0.988962	939.204	993.514	0.0794304	0.00296375	0.00711057	2.13835e+07
	chr14	391	594	0.833089	491.647	0.0506997	0.0037218	2.17466e+07		chr14	391	594	0.833089	849.835	559.991	0.0665074	0.00317012	0.00673068	2.17466e+07
	chr14	595	725	0.738026	485.987	0.0617486	0.00327906	2.10796e+07		chr14	595	725	0.738026	672.516	855.298	0.067778	0.00273243	0.00525981	2.10796e+07
	chr14	726	843	0.832089	615.537	0.0352435	0.00323017	2.14033e+07		chr14	726	843	0.832089	656.979	228.551	0.0352957	0.00247505	0.00357766	2.14033e+07
	chr14	844	956	0.688018	526.515	0.06255	0.0035394	2.09628e+07		chr14	844	956	0.688018	1003.65	776.251	0.0862483	0.00316679	0.00728699	2.09628e+07
	chr14	957	1077	0.606137	430.511	0.0958148	0.00382997	2.11213e+07		chr14	957	1077	0.606137	607.394	877.081	0.0948461	0.00321445	0.0063116	2.11213e+07
	chr14	1078	1222	0.681613	397.926	0.115965	0.00366293	2.16431e+07		chr14	1078	1222	0.681613	656.479	398.458	0.13486	0.00283559	0.00703072	2.16431e+07
	chr14	1223	1461	0.854574	85.718	0.00809577	0.00324518	8.98925e+06		chr14	1223	1461	0.854574	85.7179	51.026	0.00809565	0.00324485	0.00324518	8.98925e+06
	chr15	1	311	1	76.8559	0.00236806	0.00218543	2.25957e+07		chr15	1	311	1	71.1544	937.403	0.00220661	0.00265495	0.00348126	2.25957e+07
	chr15	312	506	0.999897	411.137	0.028969	0.00324058	2.12603e+07		chr15	312	506	0.999897	863.167	1154.56	0.0500526	0.0030657	0.00775705	2.12602e+07
	chr15	507	635	0.920786	460.064	0.0243599	0.0034632	2.12704e+07		chr15	507	635	0.920786	806.069	2000.5	0.0337838	0.00326676	0.00725766	2.12704e+07
	chr15	636	725	0.735102	366.852	0.0113641	0.00326901	2.09014e+07		chr15	636	725	0.735102	586.359	531.123	0.0229667	0.00281834	0.00577939	2.09014e+07
	chr15	726	862	0.444458	293.194	0.00899345	0.00311958	2.12855e+07		chr15	726	862	0.444458	397.157	5731.96	0.0124813	0.00286998	0.00430962	2.12855e+07
	chr15	863	1047	0.7461	328.682	0.0224885	0.00363539	2.14889e+07		chr15	863	1047	0.7461	407.625	4893.74	0.0291144	0.00322181	0.00493661	2.14889e+07
	chr15	1048	1175	0.658626	364.546	0.209979	0.00374342	2.08835e+07		chr15	1048	1175	0.658626	516.757	467.978	0.183755	0.00287424	0.00645357	2.08834e+07
	chr15	1176	1243	0.638605	253.346	0.371217	0.00394865	9.23739e+06		chr15	1176	1243	0.638605	282.216	1231.24	0.335071	0.00305331	0.00581345	9.23737e+06
	chr16	1	269	0.838663	278.753	0.051444	0.00482767	2.15205e+07		chr16	1	269	0.838663	428.69	996.927	0.0652234	0.00422181	0.00961833	2.15204e+07
	chr16	270	526	0.851395	198.265	0.00606731	0.00326645	2.25351e+07		chr16	270	526	0.851395	210.09	1780.06	0.00617042	0.00292852	0.00415571	2.25351e+07
	chr16	527	897	0.715258	83.4272	0.00135965	0.00300558	2.26789e+07		chr16	527	897	0.715258	83.4882	16.118	0.00138187	0.00225487	0.00301055	2.26789e+07
	chr16	898	1023	0.631573	91.3714	0.00246073	0.000130943	2.13437e+07		chr16	898	1023	0.631573	85.9757	51.2583	0.00239939	0.00238766	0.00288999	2.13436e+07
	chr16	1024	1172	0.617191	421.42	0.0305271	0.00363506	2.11979e+07		chr16	1024	1172	0.617191	661.236	642.983	0.0486835	0.00306821	0.00599613	2.11979e+07
	chr16	1173	1313	0.820567	240.056	0.00582669	0.00365227	2.15485e+07		chr16	1173	1313	0.820567	254.148	1123.19	0.00607385	0.00319454	0.00411963	2.15485e+07
	chr16	1314	1544	0.525585	303.859	0.127562	0.005653	2.11281e+07		chr16	1314	1544	0.525585	401.574	253.931	0.133607	0.00416607	0.00840104	2.1128e+07
	chr16	1545	1573	0.761138	269.614	0.12636	0.0053911	1.72736e+06		chr16	1545	1573	0.761138	270.019	2550.38	0.125236	0.0051346	0.00556553	1.72736e+06
	chr17	1	301	0.693708	265.905	0.0281674	0.00358189	2.32607e+07		chr17	1	301	0.693708	338.455	226.88	0.0618163	0.00230779	0.00478256	2.32606e+07
	chr17	302	665	0.759713	151.759	0.00194471	0.00373142	2.1888e+07		chr17	302	665	0.759713	152.786	132.153	0.00189237	0.00303737	0.00376746	2.1888e+07
	chr17	666	878	0.572659	444.56	0.00890222	0.00308407	2.1465e+07		chr17	666	878	0.572659	695.076	167.006	0.016306	0.00214308	0.0041813	2.1465e+07
	chr17	879	1098	0.481509	566.789	0.0150793	0.00301314	2.12515e+07		chr17	879	1098	0.481509	771.477	1476.04	0.0235375	0.00264255	0.00403313	2.12515e+07
	chr17	1099	1230	0.627556	517.985	0.0209876	0.00358976	2.16186e+07		chr17	1099	1230	0.627556	1017.76	479.825	0.0496706	0.00307896	0.0061994	2.16186e+07
	chr17	1231	1418	0.534376	425.824	0.0155875	0.0032537	2.15987e+07		chr17	1231	1418	0.534376	517.139	1129.93	0.0183399	0.0028356	0.00443246	2.15987e+07
	chr17	1419	1620	0.854748	393.315	0.108829	0.00404655	2.10204e+07		chr17	1419	1620	0.854748	528.621	715.343	0.104552	0.00330377	0.0065141	2.10203e+07
	chr17	1621	1715	0.833474	233.995	0.807287	0.00360978	6.42008e+06		chr17	1621	1715	0.833474	244.143	76.5332	0.810759	0.00143201	0.0042697	6.42007e+06
	chr18	1	115	0.915553	381.108	0.158493	0.00367193	2.1999e+07		chr18	1	115	0.915553	497.175	695.721	0.155939	0.00287288	0.00582681	2.1999e+07
	chr18	116	257	0.743544	463.939	0.095158	0.00339534	2.11855e+07		chr18	116	257	0.743544	642.635	272.884	0.10143	0.00240899	0.00518077	2.11855e+07
	chr18	258	365	0.827925	532.204	0.0605669	0.0036	2.10644e+07		chr18	258	365	0.827925	1049.82	1531.33	0.0827238	0.00341413	0.00808317	2.10644e+07
	chr18	366	457	0.820014	490.17	0.0444396	0.00370606	2.0697e+07		chr18	366	457	0.820014	786.784	1701.17	0.0589265	0.00338984	0.00704828	2.0697e+07
	chr18	458	572	0.804045	464.421	0.0669782	0.00364085	2.06305e+07		chr18	458	572	0.804045	841.388	507.005	0.0970325	0.00305086	0.00708914	2.06305e+07
	chr18	573	702	0.813764	377.487	0.101266	0.0039498	2.09522e+07		chr18	573	702	0.813764	537.8	985.379	0.109786	0.00329828	0.00691824	2.09522e+07
	chr18	703	820	0.95106	333.394	0.234393	0.00409321	2.06801e+07		chr18	703	820	0.95106	444.062	2377.72	0.198668	0.00352856	0.00709979	2.068e+07
	chr18	821	874	0.940995	182.699	0.0686012	0.00354941	4.08585e+06		chr18	821	874	0.940995	197.608	41.3942	0.0927769	0.00122198	0.00399982	4.08585e+06
	chr19	1	656	0.943191	248.188	0.0394047	0.00406228	2.28877e+07		chr19	1	656	0.943191	308.432	4490.49	0.0711551	0.00329946	0.00618443	2.28876e+07
	chr19	657	1178	0.840679	82.3701	0.00240933	0.00281496	2.29756e+07		chr19	657	1178	0.840679	82.3838	49.0971	0.0024512	0.0019467	0.00283078	2.29756e+07
	chr19	1179	1473	0.986916	326.499	0.0496394	0.00376522	2.21628e+07		chr19	1179	1473	0.986916	695.504	5563.64	0.0775562	0.00367419	0.0248557	2.21627e+07
	chr19	1474	1937	0.886741	119.604	0.00353058	0.00295082	2.31433e+07		chr19	1474	1937	0.886741	119.605	19.2184	0.00352804	0.00208936	0.0029637	2.31433e+07
	chr19	1938	2423	0.70648	203.251	0.039927	0.0032577	2.32565e+07		chr19	1938	2423	0.70648	216.575	250.331	0.0571494	0.00211746	0.00368602	2.32565e+07
	chr19	2424	2453	0.868087	360.822	0.248263	0.00258523	2.40357e+06		chr19	2424	2453	0.868087	365.4	69.9072	0.255344	0.00146364	0.00271623	2.40357e+06
	chr20	1	150	0.875839	292.4	0.84873	0.00300096	2.1725e+07		chr20	1	150	0.875839	299.99	61.0931	0.820319	0.00137444	0.00328767	2.1725e+07
	chr20	151	260	0.876819	451.145	0.162461	0.00371282	2.10561e+07		chr20	151	260	0.876819	696.766	518.446	0.163189	0.00296412	0.00647098	2.10561e+07
	chr20	261	491	0.804268	190.235	0.00734016	0.00299192	2.16741e+07		chr20	261	491	0.804268	190.18	192.908	0.0071342	0.00204915	0.00331748	2.16741e+07
	chr20	492	629	0.51852	486.616	0.013405	0.00347729	2.24806e+07		chr20	492	629	0.51852	1087.2	381.745	0.0390342	0.00299182	0.00645482	2.24806e+07
	chr20	630	794	0.783037	374.639	0.116975	0.00356287	2.21855e+07		chr20	630	794	0.783037	450.856	1013.43	0.11038	0.00288414	0.00537032	2.21855e+07
	chr20	795	917	0.932309	319.749	0.165504	0.00409919	1.71248e+07		chr20	795	917	0.932309	632.778	9205.32	0.294027	0.00402324	0.0201443	1.71247e+07
	chr21	1	143	1	331.272	0.0783465	0.00419874	2.14825e+07		chr21	1	143	1	418.779	3362.23	0.0789998	0.00366256	0.00645763	2.14825e+07
	chr21	144	215	0.964903	405.926	0.112575	0.00373344	2.09305e+07		chr21	144	215	0.964903	546.89	890.344	0.110786	0.00307211	0.00612044	2.09305e+07
	chr21	216	300	0.901172	337.333	0.0901451	0.00433907	2.0865e+07		chr21	216	300	0.901172	440.685	561.813	0.0912159	0.00345466	0.00689917	2.0865e+07
	chr21	301	324	0.80667	148.949	0.00899593	0.00381537	2.34499e+06		chr21	301	324	0.80667	148.95	50.2369	0.00899599	0.00377996	0.00381543	2.34499e+06
	chr22	1	340	1	120.61	0.00329384	0.00321986	2.1874e+07		chr22	1	340	1	120.61	51.7387	0.00329376	0.00321671	0.00321986	2.1874e+07
	chr22	341	534	0.931899	369.462	0.0162846	0.00369502	2.19019e+07		chr22	341	534	0.931899	564.852	694.168	0.0266978	0.00320958	0.00612791	2.19018e+07
	chr22	535	765	0.734937	223.438	0.00991495	0.0037227	2.17071e+07		chr22	535	765	0.734937	370.549	2268.05	0.0158638	0.00342437	0.00752433	2.1707e+07
	chr22	766	822	0.698915	240.738	0.0498133	0.00445621	3.00743e+06		chr22	766	822	0.698915	264.846	2989.8	0.0528207	0.00376634	0.00597511	3.00742e+06
	chrX	1	573	0.995693	86.9594	0.00318941	0.00198761	2.17733e+07		chrX	1	573	0.995693	77.4226	484.871	0.00266886	0.00186859	0.00308134	2.17732e+07
	chrX	574	828	0.571623	574.826	0.0127148	0.00277931	2.16591e+07		chrX	574	828	0.571623	572.897	58.9629	0.012475	0.00258879	0.00278004	2.16591e+07
	chrX	829	1072	0.699614	426.03	0.00608981	0.0029926	2.1689e+07		chrX	829	1072	0.699614	427.199	58.5052	0.0060898	0.00259186	0.00300691	2.1689e+07
	chrX	1073	1382	0.794818	675.879	0.0220789	0.0031192	2.22953e+07		chrX	1073	1382	0.794818	689.704	58.8821	0.0219837	0.00225429	0.0032018	2.22953e+07
	chrX	1383	1980	0.528315	235.861	0.00237139	0.00223719	2.29997e+07		chrX	1383	1980	0.528315	236.005	67.1847	0.00237306	0.00206448	0.00223904	2.29997e+07
	chrX	1981	2560	0.341993	526.465	0.00624916	0.00271393	2.32668e+07		chrX	1981	2560	0.341993	533.005	156.36	0.00622792	0.00211217	0.00278888	2.32668e+07
	chrX	2561	3141	0.352914	434.816	0.0161189	0.00301048	2.34973e+07		chrX	2561	3141	0.352914	429.139	50.7228	0.0154089	0.0018605	0.00306492	2.34973e+07
	chrX	3142	3572	0.227704	448.206	0.00885807	0.00281338	2.26272e+07		chrX	3142	3572	0.227704	447.463	90.9966	0.0087635	0.00254416	0.00282082	2.26272e+07
	chrX	3573	3920	0.811065	320.398	0.00221207	0.00261274	2.20979e+07		chrX	3573	3920	0.811065	320.443	20.6869	0.00221227	0.00251981	0.00261307	2.20979e+07
	chrX	3921	4370	0.884697	503.75	0.0130076	0.00277629	2.25115e+07		chrX	3921	4370	0.884697	507.852	5.16742	0.0125601	0.000611031	0.00282354	2.25115e+07
	chrX	4371	4725	0.210289	828.028	0.0154878	0.00274434	2.20892e+07		chrX	4371	4725	0.210289	850.662	461.801	0.0149305	0.00236339	0.00289716	2.20892e+07
	chrX	4726	5078	0.684885	403.479	0.0247775	0.0032136	2.26606e+07		chrX	4726	5078	0.684885	615.762	1226.44	0.0329969	0.00285257	0.00562212	2.26606e+07
	chrX	5079	5334	0.765685	578.748	0.286821	0.00270836	1.13831e+07		chrX	5079	5334	0.765685	578.743	47.6099	0.28682	0.00270469	0.00270835	1.13831e+07
