# Supplementary material for: A New Isolation with Migration Model along Complete Genomes Infers Very Different Divergence Processes among Closely Related Great Ape Species
Source: PLoS Genet. 2012 Dec 20;8(12):e1003125. doi: 10.1371/journal.pgen.1003125 (PMC3527290; doi:10.1371/journal.pgen.1003125)
Supplement: Dataset S2 — Source code for the CoalHMM. (GZ) [file pgen.1003125.s002.gz]

Archive with 19 entries (16 files):
- CoalHMM-grendel
- CoalHMM-grendel/coalhmm
- CoalHMM-grendel/coalhmm/__init__.py
- CoalHMM-grendel/coalhmm/coal_time_computer.py
- CoalHMM-grendel/coalhmm/emission_matrix.py
- CoalHMM-grendel/coalhmm/fasta_parser.py
- CoalHMM-grendel/coalhmm/intervals.py
- CoalHMM-grendel/coalhmm/model.py
- CoalHMM-grendel/coalhmm/optimize.py
- CoalHMM-grendel/coalhmm/scc.py
- CoalHMM-grendel/coalhmm/simulate.py
- CoalHMM-grendel/coalhmm/statespace_generator.py
- CoalHMM-grendel/coalhmm/tree.py
- CoalHMM-grendel/examples
- CoalHMM-grendel/examples/__init__.py
- CoalHMM-grendel/examples/estimate_hc35.py
- CoalHMM-grendel/README
- CoalHMM-grendel/setup.py
- CoalHMM-grendel/PKG-INFO
