# Supplementary material for: A New Isolation with Migration Model along Complete Genomes Infers Very Different Divergence Processes among Closely Related Great Ape Species
Source: PLoS Genet. 2012 Dec 20;8(12):e1003125. doi: 10.1371/journal.pgen.1003125 (PMC3527290; doi:10.1371/journal.pgen.1003125)
Supplement: Dataset S2 — Source code for the CoalHMM. (GZ) [file pgen.1003125.s002.gz › CoalHMM-grendel/coalhmm/emission_matrix.py]

from scipy import *
from statespace_generator import IM
from coal_time_computer import CoalTimeComputer
iset = frozenset

def _only(s):
    """At the leaves of a tree, there is always isets of size one.
       This method is used to extract that member."""
    assert len(s) == 1, "All leaves must be of size one"
    for x in s:
        return x

# Instead of a matrix we can calculate JC directly
def _jukes_cantor(a, b, dt):
    if a == b:
        return 0.25 + 0.75 * exp(-4.0/3*dt)
    else:
        return 0.25 - 0.25 * exp(-4.0/3*dt)

_to_val = {'A':0,'C':1,'G':2,'T':3}
def _leaf_prob(cols, species):
    symbol = cols[species]
    if symbol in ['N', '-']:
        return array([0.25, 0.25, 0.25, 0.25]) # FIXME: assumes JC
    else:
        res = array(zeros(4))
        res[_to_val[symbol]] = 1.0
        return res

def _emission_row(tree, cols, m):
    # Calculates emission probs for a tree.
    # This is done bottom-up, by giving each leaf 1.0 for the symbol it
    # represents.
    # For each subtree in a node, a double sum is needed:
    #  for each symbol, y, in our result:
    #    for each symbol, x, we could be coming from:
    #      add the prob of the child being in x, times the prob of going from
    #      x to y in the time that has passed
    # At the end the node takes the product of the results for each child.
    def visit(t):
        if isinstance(t, iset): # leaf
            return 0.0, _leaf_prob(cols, _only(t))
        else: # node
            j, children = t
            m_j = m(j)
            prob_j = ones(4)
            for m_i, prob_i in map(visit, children):
                dt = m_j - m_i
                #print "dt:", j, dt
                #assert m_i == 0
                prob = zeros(4)
                for y in xrange(4):
                    for x in xrange(4):
                        prob[y] += prob_i[x] * _jukes_cantor(x,y,dt)
                prob_j = prob_j * prob
            return m_j, prob_j
    # After calculating the emission probs for the tree, we multiply by
    # a set of weights, currently 1/4 in all entries.
    return 0.25*sum(visit(tree)[1])


def build_emission_matrix(topologies, tmap, col_map, nleaves,
        interval_times, interval_to_epoch, theta, Qs, G, rates):
    npossible_cols = len(col_map)

    def coalTimeSimple(t1, t2):
        dt = t2 - t1
        a = exp(-dt/theta)
        return t1 + theta - (dt * a)/(1 - a)

    assert len(Qs) == len(interval_to_epoch) == len(interval_times) == len(rates)
    cts = {}
    for interval in xrange(len(Qs)):
        e = interval_to_epoch[interval]
        e_G = G.G[e]
        if False and e_G.has_migration():
            first_interval_in_e = 0
            for j in xrange(len(interval_to_epoch)):
                if interval_to_epoch[j] == e:
                    first_interval_in_e = j
                    break
            rate = rates[interval]
            states, transitions = IM(range(2)).compute_state_space()
            cts[e] = CoalTimeComputer(rate, states, transitions, interval_times[first_interval_in_e])
        else:
            cts[e] = coalTimeSimple
    # m calculates the time in an interval that should be used for further
    # calculation. There is a special case at the end where the time goes to
    # infinity, where we return theta.
    def m(i):
        if i + 1 >= len(interval_times):
            return interval_times[-1] + theta
        else:
            t1 = interval_times[i]
            t2 = interval_times[i+1]
            return cts[interval_to_epoch[i]](t1, t2)
    #print "m(i): ",[m(i) for i in range(len(times))]
    m_table = [m(i) for i in range(len(interval_times))]
    m = lambda i: m_table[i]

    res = zeros((len(tmap), npossible_cols))
    for topo, topo_i in tmap.iteritems():
        for cols, cols_v in col_map.iteritems():
            row = _emission_row(topo, cols, m)
            res[topo_i, cols_v] = row

    # The index of the matrix is [topo, variant (AAA, AAC, etc.)]
    return matrix(res), m_table
