# Supplementary material for: A New Isolation with Migration Model along Complete Genomes Infers Very Different Divergence Processes among Closely Related Great Ape Species
Source: PLoS Genet. 2012 Dec 20;8(12):e1003125. doi: 10.1371/journal.pgen.1003125 (PMC3527290; doi:10.1371/journal.pgen.1003125)
Supplement: Dataset S2 — Source code for the CoalHMM. (GZ) [file pgen.1003125.s002.gz › CoalHMM-grendel/coalhmm/fasta_parser.py]

def readAlignment(filename):
    '''Read a multiple sequence alignment from a fasta file, storing it as
    a dictionary that maps the species name to the sequence.'''

    results = dict()
    name = None
    buffer = []
    for x in (open(filename)).readlines():
        if x.startswith(">"):
            if name != None:
                results[name] = "".join(buffer)
            name = x[1:].strip()
            buffer = []
        else:
            buffer.append(x.strip().upper())
    results[name] = "".join(buffer)

    return results
