# Supplementary material for: A New Isolation with Migration Model along Complete Genomes Infers Very Different Divergence Processes among Closely Related Great Ape Species
Source: PLoS Genet. 2012 Dec 20;8(12):e1003125. doi: 10.1371/journal.pgen.1003125 (PMC3527290; doi:10.1371/journal.pgen.1003125)
Supplement: Dataset S2 — Source code for the CoalHMM. (GZ) [file pgen.1003125.s002.gz › CoalHMM-grendel/examples/estimate_hc35.py]

import sys
import os
from time import sleep

import coalhmm
from coalhmm.model import build_epoch_seperated_model
from coalhmm.optimize import logLikelihood, readObservations
from scipy.optimize import fmin

def optimize_f(model, obs, f_logL, init, maxiter=None):
    return fmin(lambda x: -f_logL(model, obs, *x), init, full_output=True, maxiter=maxiter)

def estimate_IM(model, obs, T1, T2, M, C, R, outfile="/dev/null"):
    def logL_all(model, all_obs, t1, t2, m, c, r):
        if min([t1,t2,m,c,r]) <= 0 or t2 <= t1:
            return -1e18
        res = 0
        for obs, colmap in all_obs:
            res += logLikelihood(model, obs, colmap, [c]*3, [r]*3, [0.0,m,0.0], [0.0,t1,t2])
        os.system("echo '%s' >> %s" % ('\t'.join(map(str, [t1,t2,m, c, r, res])), outfile))
        return res

    os.system("echo '%s' > %s" % ('\t'.join(map(str, ["t1","t2","M", "c", "r", "logL"])), outfile))
    est, L, _, _, _ = optimize_f(model, obs, logL_all, (T1,T2,M,C,R), maxiter=300)

    #       logL,   t1,     t2,     m,      c,      r
    return (L,      est[0], est[1], est[2], est[3], est[4])

def estimate_I(model, obs, T, C, R, outfile="/dev/null"):
    def logL_all(model, all_obs, t, c, r):
        if min([t,c,r]) <= 0:
            return -1e18
        res = 0
        for obs, colmap in all_obs:
            res += logLikelihood(model, obs, colmap, [c]*2, [r]*2, [0.0]*2, [0.0,t])
        os.system("echo '%s' >> %s" % ('\t'.join(map(str, [t, c, r, res])), outfile))
        return res

    os.system("echo '%s' > %s" % ('\t'.join(map(str, ["t", "c", "r", "logL"])), outfile))
    est, L, _, _, _ = optimize_f(model, obs, logL_all, (T,C,R))

    #       logL.   t1,     c,      r
    return (L,      est[0], est[1], est[2])

g = 20
u = 1e-9

i_r = 0.75
i_N = 30e3
i_c = 1.0/(2*g*u*i_N)

estates, i_t = (10, 5e6)
inst = int(sys.argv[1])

jobs = []
# fasta-ranges tells us what chunks to read for a total of about 10Mbp
for line in open('../bonobo-chimp/fasta-ranges'):
    chr,a,b = line.split()
    jobs.append((chr,range(int(a),int(b)+1)))

chr,chunks = jobs[inst]
name = "%s.%d-%d" % (chr,chunks[0],chunks[-1])

# create a simple isolation model. In the first epoch switch samples 0 and 1 map to 0 (a split)
modelI = build_epoch_seperated_model(2, [[0,0]], [1,estates])
# For the isolation-migration model we keep the samples seperate after the
# first epoch switch, but allow migration from 0 to 1 and from 1 to 0.
# In the last epoch there is a split, like in the I model.
modelIM = build_epoch_seperated_model(2, [[0,1],[0,0]], [1,estates,estates], [None,[[1],[0]],None])

names = ["hg18", "pantro2"]
name = "hc35_%s" % name
print name

all_obs = []
input_files = [("../bonobo-chimp/data/fasta/%s/%d.fasta" % (chr,c)) for c in chunks]
for seq in input_files:
    print 'trying to read', seq
    obs, colmap = readObservations(seq, names)
    all_obs.append((obs, colmap))

resfile = "res-hc35/%s.I.estimate" % (name)
L, e_t, e_c, e_r = estimate_I(modelI, all_obs, i_t*u, i_c, i_r, outfile="tmp/%s_I_progress.txt" % (name))
d = {"C": e_c, "R": e_r, "T": e_t, "logL": L}
ks = sorted(d.keys())
vals = "\t".join(map(str,[d[k] for k in ks]))
keys = "\t".join(ks)
os.system("echo '%s' > %s" % (vals, resfile))

resfile = "res-hc35/%s.IM.estimate" % (name)
i_m = 0.1/2*i_c
L, e_t1, e_t2, e_m, e_c, e_r = estimate_IM(modelIM, all_obs, 3.0e6*u, 5.0e6*u, i_m, e_c, e_r, outfile="tmp/%s_IM_progress.txt" % (name))
d = {"C": e_c, "R": e_r, "T1": e_t1, "T2": e_t2, "M": e_m, "logL": L}
ks = sorted(d.keys())
vals = "\t".join(map(str,[d[k] for k in ks]))
os.system("echo '%s' > %s" % (vals, resfile))
