# Supplementary material for: A New Isolation with Migration Model along Complete Genomes Infers Very Different Divergence Processes among Closely Related Great Ape Species
Source: PLoS Genet. 2012 Dec 20;8(12):e1003125. doi: 10.1371/journal.pgen.1003125 (PMC3527290; doi:10.1371/journal.pgen.1003125)
Supplement: Dataset S2 — Source code for the CoalHMM. (GZ) [file pgen.1003125.s002.gz › CoalHMM-grendel/README]

This is the version of CoalHMM that was used to run our analysis of the
human,chimp,bonobo alignment.

The coalhmm folder contains CoalHMM, while the examples folder contains
some of the scripts that use it.

The dependencies are:
    scipy
    HMMLib (http://users-birc.au.dk/asand/hmmlib/)
    HMMLib in turn depends on Boost (http://boost.org/) for its python bindings

A cleaner version will be released at a later time.
