# Supplementary material for: A New Isolation with Migration Model along Complete Genomes Infers Very Different Divergence Processes among Closely Related Great Ape Species
Source: PLoS Genet. 2012 Dec 20;8(12):e1003125. doi: 10.1371/journal.pgen.1003125 (PMC3527290; doi:10.1371/journal.pgen.1003125)
Supplement: Dataset S2 — Source code for the CoalHMM. (GZ) [file pgen.1003125.s002.gz › CoalHMM-grendel/setup.py]

from distutils.core import setup

setup(name='CoalHMM',
      version='grendel',
      author='Anders Halager',
      author_email='aeh@birc.au.dk',
      packages=['coalhmm', 'coalhmm_examples'],
      package_dir = {
          'coalhmm': 'coalhmm',
          'coalhmm_examples': 'examples',
          }
     ) 
