# Supplementary material for: A New Isolation with Migration Model along Complete Genomes Infers Very Different Divergence Processes among Closely Related Great Ape Species
Source: PLoS Genet. 2012 Dec 20;8(12):e1003125. doi: 10.1371/journal.pgen.1003125 (PMC3527290; doi:10.1371/journal.pgen.1003125)
Supplement: Dataset S2 — Source code for the CoalHMM. (GZ) [file pgen.1003125.s002.gz › CoalHMM-grendel/PKG-INFO]

Metadata-Version: 1.0
Name: CoalHMM
Version: grendel
Summary: UNKNOWN
Home-page: UNKNOWN
Author: Anders Halager
Author-email: aeh@birc.au.dk
License: UNKNOWN
Description: UNKNOWN
Platform: UNKNOWN
